# Supplementary material for: Use of Oxidative Stress Responses to Determine the Efficacy of Inactivation Treatments on Cryptosporidium Oocysts
Source: Microorganisms. 2021 Jul 8;9(7):1463. doi: 10.3390/microorganisms9071463 (PMC8305202; doi:10.3390/microorganisms9071463)
Supplement: Supplementary file 1 [file microorganisms-09-01463-s001.zip]

Archive with 2 entries (2 files):
- Supplementary dataset DEG analysis for microorganisms.xlsx
- Supplementary tables and figure Microorganisms.pdf
