# Supplementary material for: Use of Oxidative Stress Responses to Determine the Efficacy of Inactivation Treatments on Cryptosporidium Oocysts
Source: Microorganisms. 2021 Jul 8;9(7):1463. doi: 10.3390/microorganisms9071463 (PMC8305202; doi:10.3390/microorganisms9071463)
Supplement: Supplementary file 1 [file microorganisms-09-01463-s001.zip › Supplementary dataset DEG analysis for microorganisms.xlsx]

## Sheet: Xanth_ox_vs_control
Column1	Column2	Column3	Column4	Column5	Column6	column1	Description
	baseMean	log2FoldChange	lfcSE	pvalue	padj	Gene ID	Product Description
cgd1_10	1261.5457825275	-1.32709432192194	0.0856157420933546	1.25188690296928e-54	7.16516930854195e-54	cgd1_10	membrane associated protein
cgd1_100	12.6565135783931	1.1900242124835	0.384457188706749	0.00102636950580738	0.00148187429551879	cgd1_100	Uncharacterized protein
cgd1_1000	3.05429904677774	-0.170021871306225	0.600510480034047	0.724553307866198	0.755373294604765	cgd1_1000	Uncharacterized protein
cgd1_1010	3.57890635146625	1.03658239531921	0.636300227855072	0.0524402568168341	0.06585366394309	cgd1_1010	Uncharacterized protein
cgd1_1023	4.21553394816232	1.26845185697973	0.717681335955987	0.0261637360922446	0.0339033816699699	cgd1_1023	Ribonuclease H2 subunit B
cgd1_1040	9.3561052640086	0.344535125911053	0.383175935440374	0.33011558107929	0.36854620230718	cgd1_1040	Uncharacterized protein
cgd1_1050	74.2991308853572	0.093155829909301	0.174439156195696	0.587667393014756	0.627491470524714	cgd1_1050	TB2/DP1/HVA22-related protein
cgd1_1060	453.096732693183	-0.342038334797876	0.0778322802092839	9.6250585366908e-06	1.57332687618984e-05	cgd1_1060	Uncharacterized protein with Armadillo-type fold
cgd1_1063	564.992628395876	0.177548661130892	0.190813621161453	0.3426181897404	0.381695389853011	cgd1_1063	Uncharacterized protein
cgd1_1070	245.078085872277	-0.419078631789594	0.360284638332222	0.21307011532559	0.246443286255278	cgd1_1070	RNA recognition motif domain containing protein
cgd1_1080	143.900416128015	0.213582546234302	0.111876935558287	0.0569659160649154	0.0712742983649661	cgd1_1080	Alpha beta hydrolase
cgd1_1090	45.5143341053304	0.0751625279645012	0.193698423146817	0.689271802281089	0.722550734744936	cgd1_1090	Uncharacterized protein
cgd1_110	685.672844474553	-2.50084234340736	0.0944938604855694	1.10850826228538e-155	3.30484366255976e-154	cgd1_110	Signal peptide region containing protein
cgd1_1100	2.74449770108839	1.89953392433461	0.904309433256405	0.00871996763142946	0.0117096708193481	cgd1_1100	X-Pro dipeptidyl-peptidase
cgd1_1110	5.92762338976384	0.124835835515892	0.461126917837123	0.764192654710258	0.791329615232628	cgd1_1110	Phosphatidyl serine synthase
cgd1_1120	2.99482624694877	0.601380903687994	0.584016458340433	0.22669151594143	0.260763779494965	cgd1_1120	ENTH domain containing protein
cgd1_1130	6.2980775420108	3.05983412048712	0.663180030863108	8.99831389961009e-07	1.53079040893778e-06	cgd1_1130	SF-assemblin/beta giardin domain-containing protein
cgd1_1140	220.281714106545	-0.82764975407991	0.122968261157899	1.15700970617733e-11	2.40241880258754e-11	cgd1_1140	Acyl-CoA-binding protein ACBP with Ankyrin repeat
cgd1_1150	3.52284904965052	1.92622061173034	0.751353359928527	0.00296560362955197	0.00413672712990926	cgd1_1150	Uncharacterized protein
cgd1_1160	1.65912568918185	1.20376767322136	0.998310955077427	0.0703325738348518	0.0871792219889025	cgd1_1160	Signal peptide region containing protein
cgd1_1170	138.102445482454	-0.879963057392235	0.142327981863749	3.35157024161548e-10	6.53466233052897e-10	cgd1_1170	Ubiquitin carboxyl-terminal hydrolase
cgd1_1180	31.4533760039155	2.83970537452908	0.303145654279728	2.10258892618147e-21	5.83322413895484e-21	cgd1_1180	RAD54 like SWI/SNF2 ATpase
cgd1_1190	2.91717098382713	4.05648318239196	1.33267264442911	6.23779241685681e-05	9.72676842519241e-05	cgd1_1190	Uncharacterized protein
cgd1_120	34.8171190416489	-1.06806546229351	0.251399120320943	9.28361195575431e-06	1.51875633756095e-05	cgd1_120	Signal peptide region containing protein
cgd1_1200	8699.97092243286	-1.31969132438319	0.080955447192073	3.928356969417e-60	2.50299618705277e-59	cgd1_1200	Uncharacterized protein
cgd1_1210	543.832703255627	2.64888525989311	0.0991945720467281	3.07729028588059e-158	9.53005790084726e-157	cgd1_1210	Uncharacterized protein
cgd1_1220	131.35635095801	4.22959119974346	0.196514748653004	4.84293050210919e-104	6.36431163023888e-103	cgd1_1220	Serine/threonine-protein kinases
cgd1_1230	64.5404155763593	4.32586829744119	0.274527340854219	2.60303416562275e-56	1.5428963637482e-55	cgd1_1230	Signal peptide region containing protein
cgd1_1240	44.7767898994438	1.62826056818434	0.222047649054554	7.19235192850849e-14	1.59985779256077e-13	cgd1_1240	Sec14 domain containing protein
cgd1_1250	132.678883485102	2.73163635422143	0.152542461329708	1.10365387620842e-72	8.67932526663908e-72	cgd1_1250	Uncharacterized Secreted Protein (CpLSP gene family)
cgd1_1260	31.6856639016706	4.82956770192033	0.470383246440876	1.2036903988449e-24	3.61016752506409e-24	cgd1_1260	Uncharacterized protein
cgd1_1270	35.1282782031534	5.58919498572147	0.552224484816859	6.84182695506916e-24	2.00095890816261e-23	cgd1_1270	PPPDE peptidase/PUB domain containing protein
cgd1_1280	3716.12548132063	0.294473224878068	0.0960144486770589	0.00207434186020444	0.00292619905773896	cgd1_1280	K-homology type RNA binding proteins
cgd1_1290	1909.68443939342	-0.187816738800801	0.0904652621667932	0.0367865529098167	0.0470429829944679	cgd1_1290	Apicomplexa specific secreted protein Pf (23508265)
cgd1_130	327.694292329809	-0.0992423274044293	0.0875847205472005	0.257166203830857	0.293369213108017	cgd1_130	Signal peptide region containing protein
cgd1_1300	326.219027040235	0.844214360259682	0.0773674956622805	3.68426659360682e-28	1.20054200990695e-27	cgd1_1300	Spindly like TPR repeat containing protein
cgd1_1310	1800.80542729929	-0.0227512785638198	0.053378786559807	0.670070492249675	0.704455688562487	cgd1_1310	Cleavage stimulation factor with RNA recognition motif domain
cgd1_1320	41.3767456572103	-2.36956690386189	0.245362140714885	8.44245920375713e-23	2.41948525961332e-22	cgd1_1320	Developmental protein
cgd1_1330	361.330795694217	-1.00691025132799	0.0819550018971302	7.64114912335728e-35	2.90727530931546e-34	cgd1_1330	SWI/SNF-related matrix associated actin-dependent regulator of chromatin subfamily A with DEAD/H box 1
cgd1_1340	335.825028260515	-2.01933229266477	0.104123429080015	3.53050610326289e-84	3.35020709798937e-83	cgd1_1340	VDP/USO1/YBL047C family vesicular transport factor
cgd1_1350	30.9141296462318	-0.747984379108775	0.262491219443177	0.00313400829010958	0.00436706073211991	cgd1_1350	ATM1-like ABC transporter
cgd1_1360	0.990333869883938	0.651319444327029	1.03311065292746	0.212233507628926	0.24555417368722	cgd1_1360	ABC-transporter
cgd1_1370	1.40511031096552	0.217777936766147	0.721305073474262	0.685618637454197	0.719434683672146	cgd1_1370	EF-hand domain containing protein
cgd1_1380	38.7447046511659	3.07116132514547	0.277294794616451	1.68234320906839e-29	5.67648743262519e-29	cgd1_1380	Palmitoyltransferase
cgd1_1390	38.3357159858525	3.07250494206705	0.292729180200361	1.63361364026183e-26	5.13072837487895e-26	cgd1_1390	Uncharacterized protein
cgd1_140	1830.80591535573	-0.353616274974554	0.190159776983359	0.0584527617708772	0.0730430976774021	cgd1_140	Uncharacterized Secreted Protein (CpLSP gene family)
cgd1_1400	61.5153699747039	3.53043718346199	0.249502963471787	3.36249278698113e-46	1.61650525679779e-45	cgd1_1400	Uncharacterized protein
cgd1_1410	289.677385035595	-1.30631777148043	0.0922233853143768	6.43531183268833e-46	3.07893063132813e-45	cgd1_1410	Uncharacterized protein
cgd1_1420	180.774267034239	0.715044966638235	0.153469010750699	2.47777035887959e-06	4.14518114896313e-06	cgd1_1420	DNA repair and meiosis protein Mre11
cgd1_1433	311.986498412548	0.508212222519609	0.0880066381631059	6.69716756102176e-09	1.24674671045116e-08	cgd1_1433	Uncharacterized protein
cgd1_1450	3749.85972238122	-0.150556288194597	0.0854782566707148	0.0771923375807073	0.0950334017364948	cgd1_1450	Signal peptide region containing protein
cgd1_1460	252.967103568168	2.22323225572461	0.118411882530896	3.1565502243351e-79	2.73544862173942e-78	cgd1_1460	Uncharacterized protein
cgd1_1470	1308.0454028493	-0.370161713022141	0.0553188729373859	2.04738817399575e-11	4.21614214181083e-11	cgd1_1470	Uncharacterized protein
cgd1_1480	713.727302795975	-0.81049125460559	0.0784680087516344	4.15462539757731e-25	1.26410727062615e-24	cgd1_1480	membrane associated protein
cgd1_1490	57.0260669731778	1.77581639626867	0.218539837008587	8.10016689667553e-17	1.97800530270286e-16	cgd1_1490	NEK2 protein
cgd1_150	1703.2086788734	-2.44381766651951	0.0768882539965861	6.28774601695653e-223	5.02390906754826e-221	cgd1_150	Uncharacterized Secreted Protein (SKSR gene family)
cgd1_1500	93.4647735181295	-0.950938095261427	0.144232407658237	2.58332857426514e-11	5.28708896218711e-11	cgd1_1500	Uncharacterized protein
cgd1_1510	4.31847247828951	-2.92315691728041	0.835909583051369	7.5355452071028e-05	0.000116910691659711	cgd1_1510	Signal peptide region containing protein
cgd1_1520	14.7345046866637	-0.929180400918546	0.335988404710081	0.00320640090180773	0.00446326536680205	cgd1_1520	Extracellular membrane associated protein with signal peptide/EGF domai/ephrin-receptor like domain
cgd1_1530	562.170181558354	1.27653143916305	0.0777890914213753	6.92532107933241e-61	4.46236414708596e-60	cgd1_1530	Rpn5 like 26S proteasomal regulatory subunit 12 with PCI domain
cgd1_1540	536.981031036351	3.56864712100749	0.109891485001679	2.33243536199255e-232	2.2185903026572e-230	cgd1_1540	Dynein intermediate chain
cgd1_1550	318.823405125047	3.40638489282947	0.125198156447788	1.58045048593491e-164	5.49034755766084e-163	cgd1_1550	Uncharacterized protein
cgd1_1560	6144.16361410983	0.0564561114158977	0.117694013756796	0.66060045845111	0.695231515150733	cgd1_1560	transcription factor E2F/dimerization partner (TDP)
cgd1_1570	6619.94393190107	0.636046401132612	0.113845548370926	2.46196244240694e-08	4.49521935896515e-08	cgd1_1570	Transcription factor E2F
cgd1_1580	20760.7870440394	-0.546727870288235	0.0417792818743994	1.1915923546896e-39	5.04815637007947e-39	cgd1_1580	Uncharacterized protein with CCCH-type Zinc finger
cgd1_1590	4304.98589481219	0.19485787915219	0.045343893850096	1.6244541465942e-05	2.62528087202421e-05	cgd1_1590	Uncharacterized protein
cgd1_160	331.932606120705	-0.195435877844484	0.123991876659311	0.116225537490308	0.140363065983609	cgd1_160	Uncharacterized Secreted Protein (SKSR gene family)
cgd1_1600	1432.75601627255	0.618026336624378	0.079504533068547	6.83449894310687e-15	1.56289772625712e-14	cgd1_1600	HIT-like domain containing protein
cgd1_1610	38.5654485114949	3.85238536905345	0.337767274828268	8.30268601513362e-31	2.88177503305463e-30	cgd1_1610	Uncharacterized protein
cgd1_1620	1432.01034382027	-1.35993523481228	0.11997938213828	3.11984840187734e-30	1.06893605192967e-29	cgd1_1620	RPB7 like OB fold RNA polymerase subunit
cgd1_1630	3060.90070876192	-1.28605521386115	0.102381636267413	1.48427686993919e-36	5.85937361206232e-36	cgd1_1630	Uncharacterized protein
cgd1_1640	1981.00667589672	-1.41525841349967	0.0774947863215454	5.91432851140242e-75	4.80238666728713e-74	cgd1_1640	PHD-finger/AT hook containing chromatin protein
cgd1_1650	56.1871546371919	2.31795570467177	0.203010487166748	1.01138924737605e-30	3.49826843572928e-30	cgd1_1650	Uncharacterized protein
cgd1_1660	6148.09569264371	-0.730259678506066	0.0824839926712322	6.34131419669918e-19	1.65470608855736e-18	cgd1_1660	60S ribosomal protein L36
cgd1_1670	2447.23029129544	-0.25337215158888	0.0709210269385062	0.000338334508905274	0.000504533916788567	cgd1_1670	Bystin/ S.cerevisiae En1p like adaptor domain containing protein
cgd1_1680	87.7030004667163	1.95975554116393	0.167711940447389	3.6911856682861e-32	1.3284943013336e-31	cgd1_1680	Insulinase like protease
cgd1_1690	39.9523251809369	-0.494901529062957	0.199828762563534	0.0113527555914242	0.0150828927794278	cgd1_1690	PHD finger containing protein
cgd1_170	2.2543190168704	1.12241018535071	0.856731990265955	0.0651284667937412	0.0810807805674652	cgd1_170	Uncharacterized protein
cgd1_1700	120.309646785904	0.544215860360805	0.135851058254116	5.58951331334246e-05	8.74661405671882e-05	cgd1_1700	GATA zinc finger/AT hook containing protein
cgd1_1710	49.7929620396536	-0.103640933459629	0.215303735184724	0.617447883639544	0.654993174492825	cgd1_1710	Phosphoglycerate mutase
cgd1_1720	220.08547730982	0.825760243717552	0.104697320955823	2.36351611509018e-15	5.4833024853573e-15	cgd1_1720	SpoU type tRNA/rRNA methyltransferase
cgd1_1730	88.6582278089642	0.703263346244008	0.154900830980364	4.87805168488615e-06	8.08287701415187e-06	cgd1_1730	haloacid dehalogenase-like hydrolase
cgd1_1740	27.8971698716305	1.35321980934949	0.265302736971578	1.29017113229533e-07	2.29382896017795e-07	cgd1_1740	DDRGK domain containing protein
cgd1_1750	20.2332179712411	0.398769821177246	0.327811247767579	0.201250315040902	0.233923482277685	cgd1_1750	Uncharacterized transmembrane Protein
cgd1_1760	96.2219658279898	-1.52275141302798	0.147559934261148	1.49625690021759e-25	4.60519747023827e-25	cgd1_1760	Cdc50p like membrane protein
cgd1_1770	522.67015473368	0.0453738956918096	0.0805934503472346	0.573597148256925	0.614184027683307	cgd1_1770	Rab5-interacting protein
cgd1_1780	786.222620761777	-1.02305439450222	0.0892433923140682	1.18011070029713e-30	4.06776725425972e-30	cgd1_1780	Uncharacterized protein
cgd1_1790	327.221269970109	-1.03842617985473	0.085468460869492	3.25869219055203e-34	1.21781808243736e-33	cgd1_1790	RING domain containing membrane associated protein
cgd1_180	9.42466619991533	1.59098530541924	0.425674409835412	6.618082572928e-05	0.000103117160213913	cgd1_180	Uncharacterized protein
cgd1_1800	177.908368402509	-1.8815288052222	0.117532585826811	2.02912571159266e-58	1.25875112077836e-57	cgd1_1800	Transducin/WD-40 repeat containing protein
cgd1_1810	12.9382991952255	0.346386797174572	0.373056702343517	0.322875239085738	0.361330631043477	cgd1_1810	Uncharacterized protein
cgd1_1820	35.2218303020694	0.0222980353368533	0.238625039656562	0.927302159021136	0.935734307979145	cgd1_1820	Uncharacterized transmembrane Protein
cgd1_1830	1138.93035499685	-0.353272561857996	0.0715892677913775	8.67253353121526e-07	1.47873544418288e-06	cgd1_1830	TB2/DP1/HVA22 family integral membrane protein
cgd1_1840	1249.05901736753	-0.167472000756214	0.0881703084375006	0.0555851635898565	0.0696558119640767	cgd1_1840	Chromatin assembly factor 1 subunit A
cgd1_1850	22.3459479260062	1.75688648752525	0.306653349137787	3.10699433735939e-09	5.84389942455308e-09	cgd1_1850	G-patch domain containing protein
cgd1_1860	64.4838819972053	1.26158486351959	0.182168915789087	2.33974757076286e-12	4.98256478955097e-12	cgd1_1860	translation initiation factor eIF-2B alpha subunit
cgd1_1870	8.78900487954598	1.05232782004083	0.455262306892768	0.0109820817492175	0.0146049988642223	cgd1_1870	Uncharacterized protein
cgd1_1880	1.28366507299559	1.21065329849275	1.05030365175873	0.0769818992854104	0.0948524874097706	cgd1_1880	Uncharacterized protein
cgd1_1890	7.21053328690094	1.49084516939735	0.50169575838684	0.00109590343553593	0.00157884393255176	cgd1_1890	Longin domain-containing Synaptobrevin
cgd1_190	89.995755352799	-0.838062747654104	0.145313472677334	4.97736741121216e-09	9.2831852510703e-09	cgd1_190	Narf-like protein nuclear prelamin A recognition factor
cgd1_1900	22.6799236178168	0.12738978759184	0.25923667621849	0.610763297991317	0.648743041271226	cgd1_1900	Fur1p like uracil phosphoribosyltransferase
cgd1_1910	273.50977725845	-0.242705196851098	0.128524632975622	0.0566161712116416	0.0708811043530267	cgd1_1910	DnaJ domain containing protein
cgd1_1920	171.09438684831	-1.85998646017161	0.135817022089398	1.99713221653272e-43	9.0255013631767e-43	cgd1_1920	HECT/SPRY domain containing protein
cgd1_1930	73.6412831917374	-1.41741289751337	0.165315053812218	3.09940870955392e-18	7.89677155272189e-18	cgd1_1930	Histone-binding protein RBBP4/WD40 repeat containing protein
cgd1_1940	32.8174595536861	-0.222651769735765	0.232056530868379	0.327383534501655	0.365845376317234	cgd1_1940	Ran-interacting Mog1 protein
cgd1_1950	987.304147707581	0.406362532345852	0.0964735578534073	2.40575008338141e-05	3.84131558077887e-05	cgd1_1950	Uncharacterized protein with RING-type Zinc finger and CDC48 domain 2
cgd1_1960	20.8876989667158	0.935257296134064	0.282111909529865	0.000533480463140216	0.000784414593391669	cgd1_1960	RNA polymerase III subunit Rpc25
cgd1_1970	33.800281336459	0.889525152021402	0.214649236425279	2.31106930656289e-05	3.69900716334885e-05	cgd1_1970	Golgi apparatus membrane protein TVP15
cgd1_1980	262.551520003205	0.878536824336237	0.105451924602331	5.81396499656723e-17	1.42758390665557e-16	cgd1_1980	Protein farnesyltransferase subunit beta/PFTB repeat
cgd1_1990	177.404209957043	-0.671195513247932	0.108930705332015	5.3717807852225e-10	1.03873495822671e-09	cgd1_1990	tRNA(His) guanylyltransferase
cgd1_20	892.876635935441	-0.338449411208538	0.0635514417582679	9.33377839526761e-08	1.66838678698408e-07	cgd1_20	membrane associated protein
cgd1_200	40.4970448660657	3.52051383374263	0.298242799138615	1.39364615481583e-32	5.04313078667505e-32	cgd1_200	ADP-ribosylation factor family
cgd1_2000	4189.61189116061	-0.8182278358163	0.0583732689092817	8.60100403823143e-45	3.98619618709218e-44	cgd1_2000	Utp14 protein
cgd1_2010	505.425793773635	2.61813394803384	0.117243476072483	4.0494537885022e-111	5.9476352518626e-110	cgd1_2010	Uncharacterized protein
cgd1_2020	17.7637543472623	1.1655834189787	0.304157362766992	5.18838457856428e-05	8.13484944716024e-05	cgd1_2020	Uncharacterized protein
cgd1_203	2863.21109368063	-0.73895497189982	0.0671118842001009	2.28268901309393e-28	7.46874906413615e-28	cgd1_203	Ribosome biogenesis protein Nop16
cgd1_2030	683.824711472552	0.147051975039909	0.0701944730250227	0.0357397962001311	0.0457776485474587	cgd1_2030	Transmembrane protein TauE-like
cgd1_2040	825.968084453027	-1.18126426815609	0.0702574184245778	7.54189995529352e-64	5.10676107142332e-63	cgd1_2040	Pyruvate kinase
cgd1_2050	647.277508705274	-1.49879467805005	0.0716986654680795	8.54450526291583e-98	1.00992007471446e-96	cgd1_2050	Uncharacterized protein with WD40 repeat
cgd1_2060	23.7147410914772	2.20887296610409	0.332710589016059	3.90914189956660e-12	8.26297454432200e-12	cgd1_2060	Rab1 GTPase
cgd1_2070	250.882204134876	0.237839594142824	0.102500406438641	0.0191977250190453	0.0251293943155589	cgd1_2070	Uncharacterized protein
cgd1_2080	293.982048972631	-0.459423489302643	0.0861632882921583	1.0199904344798e-07	1.82076040471259e-07	cgd1_2080	Uncharacterized protein
cgd1_2090	648.42836625056	-0.975152443707731	0.0873956583892998	3.71280099374898e-29	1.23811685893382e-28	cgd1_2090	Uncharacterized protein
cgd1_210	43.006552069626	0.902313590888734	0.235652838974474	8.83456790460502e-05	0.000136534231252987	cgd1_210	Uncharacterized protein
cgd1_2100	88.5722655187759	-0.881785000873751	0.14605660463587	1.08334097367371e-09	2.06979779523025e-09	cgd1_2100	Alpha-1,3-glucosyltransferase
cgd1_2110	128.100618930675	0.897770870614491	0.117926165637471	1.50727718606023e-14	3.41552601152049e-14	cgd1_2110	Protein kinase with WD40 repeat
cgd1_2120	329.159694102045	0.698724208452754	0.082211441997464	1.47237092942967e-17	3.66715826874785e-17	cgd1_2120	Armadillo-type fold containing protein
cgd1_2130	777.293636930807	-1.03597690206148	0.0630153735380735	4.49041024127694e-61	2.92645822412747e-60	cgd1_2130	Glutamine-tRNA synthetase
cgd1_2140	37.5113759493457	-0.690809971348435	0.233131726723256	0.00220062483468087	0.00309887071362357	cgd1_2140	Uncharacterized protein
cgd1_2150	55.080114134534	-0.536011618187767	0.179660815136447	0.00238518763498721	0.00334579515511724	cgd1_2150	GYF domain containing protein
cgd1_2160	25.3830500158425	-0.388157994498202	0.285226202406943	0.152224541933496	0.180295595915896	cgd1_2160	GYF domain containing protein
cgd1_2170	4556.7307791924	-1.78176625929632	0.05095687691457	1.22362180844525e-268	1.62945637491293e-266	cgd1_2170	SET domain containing protein
cgd1_2180	1062.50464148328	-2.27169434608885	0.0961115958065428	3.43294660274913e-124	6.34936188795498e-123	cgd1_2180	CDC48 like AAA ATPase
cgd1_2190	156.274682994254	-0.16609591002718	0.126542196471416	0.172770465949272	0.202647683930517	cgd1_2190	K+/H+ antiporte
cgd1_220	25.8388664560194	1.47878458956843	0.27580813935746	4.83065669626133e-08	8.70476928352008e-08	cgd1_220	Glycosylphosphatidylinositol transamidase
cgd1_2200	50.9796510327061	0.132946128439871	0.174996951164816	0.447223526717724	0.488825715249606	cgd1_2200	Uncharacterized protein
cgd1_2210	88.4493972764236	-0.188830064771472	0.139995931166958	0.17350922587265	0.203394764483932	cgd1_2210	Uncharacterized protein
cgd1_2220	233.222750388137	-0.755137544651534	0.105693258801679	6.96449086697753e-13	1.50884712654963e-12	cgd1_2220	Uncharacterized protein
cgd1_2230	256.789084015215	-0.638810572938172	0.102775078725796	4.39634944633853e-10	8.5383646271864e-10	cgd1_2230	cytosolic iron-sulfur protein assembly protein CIAO-like protein
cgd1_2240	49.6744914769299	2.77485156009857	0.267559671471338	1.21864355654271e-25	3.76525986727621e-25	cgd1_2240	Aspartic peptidase A1 family protein
cgd1_2250	442.264187183393	-0.882985493326021	0.133376579129684	2.37319233872336e-11	4.86200174010247e-11	cgd1_2250	LSM domain containing protein
cgd1_2260	910.665502969419	-1.07154527582882	0.107421238291197	9.71643981743566e-24	2.83958866647077e-23	cgd1_2260	RNA polymerase II B8 subunit
cgd1_2270	2083.65730204574	0.673384713478321	0.0928758069786816	4.66991435235887e-13	1.01724688318831e-12	cgd1_2270	40S ribosomal protein S26
cgd1_2280	156.179652306751	1.7544397949619	0.142135511220467	1.21701171135973e-35	4.72493856839857e-35	cgd1_2280	DnaJ domain containing protein
cgd1_2290	267.983304359983	4.22581488127771	0.157688856256759	3.12606198492575e-159	9.83355718880186e-158	cgd1_2290	Uncharacterized protein
cgd1_2293	1.90351845172884	0.464041256493075	0.674650378272673	0.382861794767519	0.423458712651229	cgd1_2293	unspecified product
cgd1_230	18.1626569829314	1.49924464802833	0.304143664897123	3.2599126999942e-07	5.68457059645432e-07	cgd1_230	Glycosyl transferase, family 1
cgd1_2300	886.985174804881	-1.0253097727109	0.118202448757878	2.18228634282684e-18	5.60297811027841e-18	cgd1_2300	Uncharacterized transmembrane Protein
cgd1_2310	146.872086437944	0.0601382206082132	0.135660809757366	0.657625427778123	0.692465362143806	cgd1_2310	RNA-binding protein Lupus La,Unnamed protein product (Fragment),Uncharacterized protein
cgd1_2313	124.920113663991	0.543472168512205	0.129268150547955	2.31646707784986e-05	3.70616178454554e-05	cgd1_2313	RNA recognition motif domain containing protein
cgd1_2320	118.47650887866	1.12236984394921	0.161102627057875	1.88562247174889e-12	4.02622222054345e-12	cgd1_2320	Cyclin B
cgd1_2330	86.3223444228542	1.95458628114202	0.185339522826527	1.88414880796036e-26	5.89903956724265e-26	cgd1_2330	SANT domain containing protein
cgd1_2340	7.00992253984533	1.61202975327682	0.507052652892042	0.000481895178049815	0.000710133248361863	cgd1_2340	Rad1/Rec1/Rad17
cgd1_2350	1802.61919036219	-0.78604659356937	0.0471239060792768	1.18963087663969e-62	7.90777928814571e-62	cgd1_2350	Uncharacterized protein
cgd1_2360	2358.25194992185	-1.18996660127544	0.0704399461149714	2.50885505951795e-64	1.71918970201959e-63	cgd1_2360	Serine/threonine-protein phosphatase
cgd1_2370	118.303397802699	2.92025925621276	0.185305030695028	1.7277256482068e-56	1.03018865143077e-55	cgd1_2370	Mitochondrial carrier domain containing protein
cgd1_2380	390.71127862232	2.64951667813566	0.0952455220826906	7.2341746235182e-172	2.97943583721188e-170	cgd1_2380	Uncharacterized protein with WD40-repeat
cgd1_2390	277.919331277464	1.4326460679353	0.0955125862302801	3.00418060975728e-51	1.58752665819846e-50	cgd1_2390	Uncharacterized protein
cgd1_240	551.787973877284	-1.81935364012544	0.0831923221489433	8.78439487749288e-107	1.20596761290667e-105	cgd1_240	Signal peptide region containing protein
cgd1_2400	20133.3696963952	-0.449664526490341	0.1108776493671	4.44576199276286e-05	6.99244848861718e-05	cgd1_2400	Uncharacterized secreted protein
cgd1_2403	96.6895628015053	-1.6884510607808	0.202190389028449	1.64216366601804e-17	4.08750395373338e-17	cgd1_2403	unspecified product
cgd1_2410	614.483056214087	0.936462690445615	0.0898307284671869	8.04022271919744e-26	2.49190766200107e-25	cgd1_2410	Uncharacterized protein
cgd1_2420	2214.02793735719	0.416672043506844	0.0992675149068302	2.49319556293736e-05	3.97458749957493e-05	cgd1_2420	YrdC-like/ Putative GTP-binding controlling metal-binding domain containing protein
cgd1_2430	423.529158712874	-1.67904452159188	0.0771642701552309	1.08965524079828e-105	1.45591059765522e-104	cgd1_2430	ARP3 actin related protein
cgd1_2440	1759.31388371068	0.668797378707756	0.0647982618835387	4.58413351196184e-25	1.39055530602032e-24	cgd1_2440	Uncharacterized signal peptide-containing protein
cgd1_2450	4293.28122312344	-0.234714322157738	0.0692538529038995	0.000669329302761364	0.000978401231076345	cgd1_2450	ELP3-like acetyltransferase
cgd1_2460	1218.29230277284	0.627911535673728	0.115868728670165	3.58353465104302e-08	6.4955630358062e-08	cgd1_2460	Uncharacterized protein
cgd1_2470	424.989485981592	2.38237102910652	0.0880538827383873	8.61945828631161e-163	2.79957202063536e-161	cgd1_2470	Serine/threonine-protein phosphatase 2A activator
cgd1_2480	651.42995550983	3.0638326041071	0.0978986079443127	1.07494677823325e-217	7.53405680533657e-216	cgd1_2480	Actin family
cgd1_2490	588.508230621832	3.3894588210081	0.092042476707847	5.08939876689596e-299	1.01660740368747e-296	cgd1_2490	Proteasome subunit beta type
cgd1_250	2233.46723040853	-0.884121529945481	0.0591845872411497	9.79401839509972e-51	5.1146540507743e-50	cgd1_250	ATP-dependent RNA helicase
cgd1_2500	59.443028236485	-0.0882618020572564	0.168004005176844	0.594131139014248	0.632947706763179	cgd1_2500	Signal recognition particle SPR68
cgd1_2510	107.942043149404	-0.158150867676467	0.182959187639643	0.376182278836762	0.416532207304009	cgd1_2510	Uncharacterized protein
cgd1_2520	0.930930995475506	1.19122798768611	1.25953982534076	0.0688381320190784	0.0854859612733037	cgd1_2520	Uncharacterized protein
cgd1_2530	77.4148724858921	2.48423271015864	0.194201540644038	2.86132787536786e-38	1.17724045953601e-37	cgd1_2530	TRAFAC type P-loop Gtpase with Kinesin motor domain
cgd1_2540	201.651024714923	-0.52130272405462	0.101636358376718	2.67123680709039e-07	4.68257614933133e-07	cgd1_2540	Filamin repeat/Immunoglobulin-like fold containing protein
cgd1_2550	8.89827344433267	1.22140163371415	0.463961689139477	0.00327732123195871	0.00455880860782557	cgd1_2550	Ctr copper transporter
cgd1_2560	85.9768509885333	-0.890058925751331	0.136394894369994	4.4649813186314e-11	9.0271256922735e-11	cgd1_2560	Tom40p like translocase
cgd1_2570	366.847802308451	-1.30734340860823	0.118749171785107	1.24752596403871e-28	4.10532638083579e-28	cgd1_2570	Alpha/Beta hydrolase fold-containing protein
cgd1_2580	14.2986554974272	-0.15001273054109	0.36972782028822	0.663542478771583	0.697960032304496	cgd1_2580	small GTPase Arf family protein
cgd1_2590	27.4936141205384	-0.175209125523417	0.235623548654409	0.44344555163026	0.485360268154216	cgd1_2590	CHY/RING-type zinc finger containing PGPD14 protein
cgd1_260	27.9631804370923	2.19617030368184	0.295111794216952	1.77806534759533e-14	4.02457284059114e-14	cgd1_260	Signal peptide region containing protein
cgd1_2600	209.967454961122	-1.21693460614405	0.116413017477901	4.93575698413357e-26	1.534501879503e-25	cgd1_2600	Transcription factor TAF5p/TBP associated protein
cgd1_2610	66.6818770651563	0.733389035205239	0.170490517684774	1.29116143519128e-05	2.0993854023562e-05	cgd1_2610	Uncharacterized protein
cgd1_2620	3781.87047429027	-0.0706382238006294	0.0580524899422915	0.195169648783842	0.227318585099548	cgd1_2620	Sodium/calcium exchanger protein
cgd1_2630	146.361380101336	2.19708720551622	0.153030192789688	1.38713761524109e-47	6.89255568767181e-47	cgd1_2630	Protein kinase domain containing protein
cgd1_2635	1.57116391785507	0.379625726949552	0.736162954211319	0.474854910686711	0.516343322861571	cgd1_2635	unspecified product
cgd1_2640	37.3573211267923	1.20021930440952	0.213139999351574	9.46630379339915e-09	1.75407623630007e-08	cgd1_2640	Anaphase-promoting complex subunit 11
cgd1_2650	1310.66169581038	-0.826756919452078	0.0730196492929371	5.55103905435319e-30	1.88735327848008e-29	cgd1_2650	Helicase associated domain containing protein
cgd1_2660	236.147203367397	-0.403239873410073	0.0992654853910749	4.50896048164924e-05	7.08905829365947e-05	cgd1_2660	Acetyltransferase (GNAT) family
cgd1_2663	301.27613985666	-0.897383382195459	0.0941932724768785	1.12244097402264e-21	3.14236278291553e-21	cgd1_2663	unspecified product
cgd1_2670	2040.23305034933	-2.39134946810775	0.0688237291915454	1.27752340781585e-265	1.64635677878204e-263	cgd1_2670	Ankyrin repeat containing protein
cgd1_2680	8095.00545052971	-1.05963726761694	0.0662841958520545	8.67300875756178e-58	5.24979848279686e-57	cgd1_2680	Methyltransferase domain containing protein
cgd1_2690	17.5373856447631	1.55651093746721	0.323601080111608	6.69534428458106e-07	1.14552036046687e-06	cgd1_2690	LSM domain containing protein
cgd1_270	348.295795965745	-0.78753115362499	0.0945956606434719	5.80499156107128e-17	1.42625715169002e-16	cgd1_270	C2H2-type Zinc finger domain containing protein
cgd1_2700	121.636564583571	1.32503918029717	0.153485324696281	1.87852802985057e-18	4.84175450274388e-18	cgd1_2700	Methionine aminopeptidase
cgd1_2710	487.185635039805	0.819584413719274	0.134296389576678	7.31173858943978e-10	1.40840866271996e-09	cgd1_2710	RNA polymerase II B3 subunit
cgd1_2720	29.593516298815	1.67450081057923	0.251791123273902	1.04050012951445e-11	2.16499896740117e-11	cgd1_2720	Uncharacterized protein
cgd1_2730	6848.09598669972	-0.348610135867523	0.0670895994805116	1.62248300253742e-07	2.87569635986557e-07	cgd1_2730	RNA recognition motif domain containing protein
cgd1_2740	799.89406223935	1.54209431194224	0.0757346524856308	1.48704561377765e-92	1.64109039421042e-91	cgd1_2740	Centromere/kinetochore protein
cgd1_2750	141.564536249001	-1.11801527541151	0.119565906596636	4.29512546115741e-21	1.18419780657859e-20	cgd1_2750	AAA superfamily Atpase
cgd1_2760	433.245062371962	1.01626557841469	0.0967971323448804	4.88349571812054e-26	1.51943655715666e-25	cgd1_2760	Ribosome-binding ATPase YchF/Obg-like ATPase 1
cgd1_2770	12133.942704047	-0.763528987953665	0.0988227220899702	7.94530461188949e-15	1.81276367358644e-14	cgd1_2770	DNA-directed RNA polymerase subunit beta
cgd1_2780	3197.75262075109	-1.32229004286946	0.0551718310910035	1.91513154777514e-127	3.73217099188375e-126	cgd1_2780	Uncharacterized protein
cgd1_2783	122.73685582332	1.05120050093761	0.127476778692234	1.33749480249339e-16	3.24032245964893e-16	cgd1_2783	Uncharacterized protein
cgd1_2790	15.7875337907688	3.02344569365089	0.426773462956738	4.33941460705091e-13	9.46802913990627e-13	cgd1_2790	Ubiquitin-fold modifier 1
cgd1_280	320.101984255707	0.902503156803273	0.0948733567942125	1.40283487132717e-21	3.91910860905738e-21	cgd1_280	Short-chain dehydrogenase/reductase SDR
cgd1_2800	125.486370964806	-0.366282525535085	0.128958475527251	0.00423166862198934	0.00584359355162372	cgd1_2800	Mediator complex subunit Med7
cgd1_2810	34.6899763792842	0.931134957091741	0.233912185847152	3.90262665095103e-05	6.15514941592947e-05	cgd1_2810	Methyltransferase TRM13
cgd1_2830	13.793235963106	0.885296985441396	0.339108495071315	0.00603378526408165	0.00820455143975705	cgd1_2830	Target SNARE coiled-coil homology domain containing protein
cgd1_2840	540.151269474758	-0.803850634664869	0.0852010265176096	2.27193222504019e-21	6.29866012424397e-21	cgd1_2840	Cleavage/polyadenylation specificity factor A subunit/Mono-functional DNA-alkylating methyl methanesulfonate domain containing protein
cgd1_2850	43.8327389174709	3.0681965562551	0.263787063096639	8.59794710313427e-32	3.05866417426727e-31	cgd1_2850	Protein kinase domain containing protein
cgd1_2860	26.1213792709937	1.81604516135	0.263662650447924	2.4044350982887e-12	5.11759095240457e-12	cgd1_2860	UbiE/COQ5 methyltransferase
cgd1_2870	532.326445325917	-1.04863777337352	0.0704310604987892	2.10617642813e-50	1.09274997797135e-49	cgd1_2870	Hemimethylated DNA-binding/Glucosidase II beta subunit-like domain containing protein
cgd1_2880	127314.137633043	-1.0989996157742	0.0642566970973042	7.0106137439394e-66	5.03730250126581e-65	cgd1_2880	Uncharacterized protein
cgd1_2890	6001.64780169427	-0.960336690479049	0.0552987521556857	8.73651107097206e-68	6.42769092606508e-67	cgd1_2890	Beta transducin-like protein with WD40 repeat
cgd1_290	91.7921382459747	2.26834950581511	0.180752000263953	1.69638696215823e-36	6.69009468294385e-36	cgd1_290	Ubiquitin carboxyl-terminal hydrolase/Ubiquitin family
cgd1_2900	353.3839389663	-0.249664634532639	0.0954521710766894	0.00882428066940522	0.0118417874619664	cgd1_2900	Uncharacterized protein
cgd1_2910	18.9863666503631	1.9630978066541	0.372963009261187	2.6185795810808e-08	4.77681526320448e-08	cgd1_2910	LSM domain containing protein
cgd1_2920	290.300650734392	-2.16332011307257	0.09236044594833	6.60973935654953e-122	1.19483749906857e-120	cgd1_2920	Golgi transport SNARE BOS1
cgd1_2940	8.01114065757073	1.86911458644232	0.492393353675481	4.71206519695448e-05	7.40255621778731e-05	cgd1_2940	Uncharacterized protein
cgd1_2943	5.6142033801788	1.65062115161215	0.610264454422293	0.00189998014558162	0.00269068439617107	cgd1_2943	HATPase c
cgd1_2950	417.923052461629	0.331635343308103	0.0871029321829449	0.000125032221928112	0.000191884801305862	cgd1_2950	XAP5 protein
cgd1_2960	6759.50036207921	-0.996526951757825	0.0540651885718509	3.45861277688596e-76	2.85478471976434e-75	cgd1_2960	Protein kinase domain containing protein
cgd1_2970	283.253452765155	0.602684365649783	0.0952676625491504	1.75811367811058e-10	3.47018979449199e-10	cgd1_2970	DNAJ like chaperone
cgd1_2980	57.7244000170765	3.1229623330758	0.231362248567835	1.48221703540909e-42	6.55028435449041e-42	cgd1_2980	14-3-3 protein
cgd1_2990	34.9135672907318	3.64387846618303	0.353785290462933	1.95505754102973e-25	6.0034241940152e-25	cgd1_2990	CGI121/TPRKB
cgd1_30	48.5084099314643	-0.198243457639368	0.188666814972047	0.284906248683823	0.322619178994295	cgd1_30	membrane associated protein
cgd1_300	8601.33495678702	-0.682802771778375	0.0950167650119172	5.19040671668852e-13	1.12816511605934e-12	cgd1_300	40S ribosomal protein S21
cgd1_3000	7375.33167203733	-0.746169817333491	0.0901521831375127	8.64899937180756e-17	2.10944764898481e-16	cgd1_3000	60S ribosomal protein L27
cgd1_3010	19.6933624472573	3.1117111666048	0.410075999522733	4.63572621276558e-15	1.06435208160911e-14	cgd1_3010	ER lumen protein retaining receptor 1 KDEL recpetor 1
cgd1_3020	82.3126247471287	-0.13920369170868	0.144295765803041	0.325600601860193	0.364037630149631	cgd1_3020	Fructose-bisphosphate aldolase
cgd1_3030	93.4161219545768	3.61625383035681	0.20614565836556	1.86667557590026e-69	1.40705074070218e-68	cgd1_3030	Uncharacterized protein with WD40 repeat
cgd1_3033	27.4325048533664	2.8783021951419	0.342654299992473	1.28822564144534e-17	3.21452931766029e-17	cgd1_3033	Uncharacterized protein
cgd1_3040	88.9516923040762	1.50600668318697	0.156978410835804	2.56147524200667e-22	7.26782215327886e-22	cgd1_3040	Triosephosphate isomerase
cgd1_3050	235.789494944664	-0.229577330954516	0.105594691450249	0.0287835128699502	0.0371655248595511	cgd1_3050	Cation efflux protein
cgd1_3060	511.19593824417	-0.80418376124146	0.0926790058685562	2.61763096461234e-18	6.690617852608e-18	cgd1_3060	NodB homology domain containing protein
cgd1_3070	6825.002158085	-0.712978473088233	0.0781865810757997	5.62287328976443e-20	1.50760931494019e-19	cgd1_3070	Armadillo-type fold/WD40 repeat containing protein
cgd1_3080	22.981097398323	0.224285337261771	0.24917076388001	0.356848456669635	0.396663768613019	cgd1_3080	RNA recognition motif domain containing protein
cgd1_3090	20.1206624946757	-0.846789126855647	0.28549923871924	0.0019953559916294	0.00281676579030369	cgd1_3090	Uncharacterized protein
cgd1_310	42.497665895681	0.263179094723522	0.188785955354147	0.181097850966574	0.211607462594754	cgd1_310	AP endonuclease 2
cgd1_3100	697.61439180268	-1.67161344496832	0.073179993141589	5.23424553192437e-116	8.43177858872494e-115	cgd1_3100	Uncharacterized protein with WD40-repeat
cgd1_3110	176.639527562554	-0.947611825367587	0.12854156759955	9.67946142940168e-14	2.14472814256571e-13	cgd1_3110	Uncharacterized protein
cgd1_3120	151.325654261713	3.13562550508316	0.15027845066839	2.74702719299445e-97	3.20888118012071e-96	cgd1_3120	Condensation domain containing protein
cgd1_3130	8441.4058836117	-1.35795472940834	0.0651996955943899	8.91422643708654e-97	1.0262920638663e-95	cgd1_3130	Sas10/Utp3/C1D-like protein
cgd1_3140	2274.54039696234	-1.08524736368686	0.0848042709474759	8.99145357237604e-38	3.64308894742822e-37	cgd1_3140	Adenylate kinase/UMP-CMP kinase
cgd1_3150	1.44204488932509	-0.562500048804645	0.855737112715119	0.303880103452008	0.342091181623935	cgd1_3150	Cyclin-like protein
cgd1_3160	205.74235639285	-1.25524730479232	0.111139858259933	4.16942393996326e-30	1.42488012319532e-29	cgd1_3160	mRNA 3' end processing protein RNA14 with HAT repeats
cgd1_3170	2.94346693848305	-1.70586490204116	0.721260191753836	0.00437857264628522	0.00603186128341705	cgd1_3170	PH domain-containing protein
cgd1_3180	0.765125252140259	0.552226056000858	0.983089384322554	0.299542971518221	0.337662012193931	cgd1_3180	Uncharacterized protein
cgd1_3190	90.080991835188	-0.627417366943333	0.14145923405659	6.79661212160364e-06	1.11876660180497e-05	cgd1_3190	Uncharacterized protein
cgd1_320	73.7911986615439	0.154122125745793	0.198622335006023	0.428408263292161	0.47018983842093	cgd1_320	Oxysterol-binding protein
cgd1_3200	4.65832931208242	0.0845735845511272	0.464497752655872	0.841217138081615	0.859724345519584	cgd1_3200	Endoplasmic reticulum-based factor for assembly of V-ATPase
cgd1_3210	4.10619281523772	-0.504637177807817	0.589835977545963	0.298280352629892	0.336523583382213	cgd1_3210	Uncharacterized protein
cgd1_3220	3.67914830007436	-2.80265675097542	0.905877009473158	0.000346198253319066	0.000515875427829045	cgd1_3220	Erythrocyte membrane-associated antigen
cgd1_3230	5.02915111499434	0.663865201329259	0.542243163361574	0.160269088078039	0.189206562314352	cgd1_3230	Protein kinase
cgd1_3240	55.4049876714796	0.532206652583798	0.177553438980068	0.00233834179094172	0.00328354146039092	cgd1_3240	Uncharacterized protein
cgd1_3250	509.822438530641	3.00213976988528	0.107640393931191	5.91595160903664e-173	2.48781333453699e-171	cgd1_3250	Uncharacterized signal peptide-containing transmembrane associated protein
cgd1_3260	919.329973377044	0.564268412880402	0.0718765847396089	3.68996745044291e-15	8.50630119129799e-15	cgd1_3260	Uncharacterized protein
cgd1_3270	2647.31756645012	-0.636790957397465	0.0735837625705307	3.87592897132277e-18	9.84382469194818e-18	cgd1_3270	Uncharacterized protein with WD40-repeat
cgd1_3280	546.670664134292	0.316989581959435	0.0747687687108373	1.87306315605489e-05	3.01729326953198e-05	cgd1_3280	Uncharacterized protein
cgd1_3290	1332.28897158796	0.451456140202715	0.0845055480730601	9.2595908968309e-08	1.65586685912442e-07	cgd1_3290	Phospholipase/Carboxylesterase
cgd1_330	20.8351769219551	1.42630319187486	0.281822953875709	1.96793972598786e-07	3.4695142124102e-07	cgd1_330	CDC48 like AAA ATPase
cgd1_3300	253.69353745495	-0.797518532944284	0.122360842653935	5.23867201870976e-11	1.0569946825629e-10	cgd1_3300	CDK-activating kinase assembly factor MAT1
cgd1_3310	40.0961756886152	-0.871502584958561	0.233172557549472	0.000113949964848632	0.000175290762252709	cgd1_3310	Cyclin
cgd1_3320	19.3133791847096	0.642488434435143	0.285955302178089	0.0188476724711249	0.0247116677132077	cgd1_3320	RING domain containing protein
cgd1_3330	1.63885121007607	2.40579905854887	1.13261108334427	0.0052760893709131	0.00722838718683053	cgd1_3330	Uncharacterized protein
cgd1_3340	722.727493213153	2.85505488573391	0.100023064962795	2.48544865506362e-180	1.1681608678799e-178	cgd1_3340	HAD-superfamily hydrolase subfamily IIB
cgd1_3343	12.3272449444504	0.521022612226296	0.365266271631836	0.122413114820319	0.147168339966047	cgd1_3343	Tubulin binding cofactor A
cgd1_3350	1.50711131283902	0.705475519981908	0.793678683337166	0.213988478813683	0.247290706641789	cgd1_3350	Uncharacterized protein
cgd1_3360	142.265163488625	-1.71552513236056	0.160029818884435	2.20232334204805e-27	7.06689297307787e-27	cgd1_3360	ATP-dependent zinc metalloprotease FtsH
cgd1_3370	4.90724217922532	-0.0857896454654107	0.547960685253547	0.853320674810575	0.869425171096212	cgd1_3370	CS domain containing protein
cgd1_3380	11.6599164794954	0.542048387268039	0.365884343385523	0.114033277862849	0.137840528006681	cgd1_3380	Phosphatidylinositol N-acetylglucosaminyltransferase subunit C
cgd1_3390	391.923612966854	-0.998650222812397	0.159566882050111	2.12640205459584e-10	4.17854215844091e-10	cgd1_3390	Vps4 oligomerisation/MIT/ AAA-type ATPase domain containing protein
cgd1_340	68.7563043957525	0.264127608375576	0.176199579403611	0.133692394246557	0.159671484309415	cgd1_340	machado-Joseph disease protein like domain/UBX domain containing protein
cgd1_3400	1016.10886780469	-1.93435299730859	0.0735884371621417	3.50159202964685e-153	1.02108468309775e-151	cgd1_3400	Uncharacterized protein
cgd1_3410	1.21842074117645	1.07017702726837	1.07759060528064	0.0856110978472637	0.104720249816233	cgd1_3410	Uncharacterized protein
cgd1_3420	91.7815078589984	2.13946151350028	0.190744499037969	6.84526940012108e-30	2.32343680998162e-29	cgd1_3420	ERCC4 domain containing protein
cgd1_3430	28.8486428048657	2.05765260075536	0.275265304873388	2.06174599288516e-14	4.66138949721348e-14	cgd1_3430	Uncharacterized protein
cgd1_3440	514.058814134303	-1.49633209742713	0.0912216918440152	5.48190578825641e-61	3.54946736208822e-60	cgd1_3440	tRNA-dihydrouridine synthase
cgd1_3450	244.081259934602	0.358301983009467	0.108615956410491	0.000937729526947314	0.00135782147885267	cgd1_3450	Uncharacterized protein
cgd1_3460	0.556096441378383	0.124296127050264	0.99764718457672	0.752042009102436	0.780771264647669	cgd1_3460	F-actin-capping protein subunit beta
cgd1_3470	5.48543490252469	2.98942809685152	0.721027647469849	8.18198536844252e-06	1.34348670558684e-05	cgd1_3470	Forkhead-associated (FHA) domain containing protein
cgd1_3480	1032.05702827736	-0.565019348972296	0.103804797498584	4.34649629706124e-08	7.84647659591489e-08	cgd1_3480	Eukaryotic translation initiation factor 3 subunit M
cgd1_3490	0.737373431126628	0.180690410324725	0.81772349784374	0.727010129294352	0.757539245313233	cgd1_3490	Uncharacterized protein
cgd1_350	327.654053704381	0.590202738306198	0.0858216604334262	5.36383880576818e-12	1.12603972827346e-11	cgd1_350	RNA recognition motif domain containing protein
cgd1_3500	20.6837513253349	1.43467368416578	0.305577206511243	1.05825136847086e-06	1.7929237561667e-06	cgd1_3500	Thrombospondin related adhesive protein
cgd1_3510	7.09347637991889	1.25292632721047	0.513496946050442	0.00699663578747377	0.00945587279125768	cgd1_3510	PAN domain/Thrombospondin type-1 (TSP1) repeat containing protein
cgd1_3520	8.97920786579416	-0.828293641976042	0.445993830588352	0.0390527663286467	0.0497975746833526	cgd1_3520	AP2/ERF domain containing protein
cgd1_3530	4210.70933746527	1.58912112174155	0.0687445560093488	6.31854865946897e-119	1.08337347187032e-117	cgd1_3530	RNA recognition motif domain containing protein
cgd1_3540	1507.46150995435	1.6123653940603	0.0697877075312427	5.37822190172211e-119	9.26120538680165e-118	cgd1_3540	Tetratricopeptide repeat containing protein
cgd1_3543	0.28237274621864	0.366882147506297	1.04683802513404	0.634903459336241	0.670660846125934	cgd1_3543	Uncharacterized protein
cgd1_3550	3.09565120658487	0.19598318023516	0.565194673478104	0.682127131396808	0.716000496566014	cgd1_3550	Apple domain containing protein
cgd1_3560	0.620065602241205	1.26438096468832	1.72450882390248	0.0899355832320383	0.109875429667276	cgd1_3560	Uncharacterized protein
cgd1_3570	528.02564278699	-0.146011363936122	0.1056426379633	0.165338709825997	0.194501809704022	cgd1_3570	Myosin regulatory light chain
cgd1_3580	0.902082120380501	-0.0397746719016667	0.816431286126683	0.932096930583937	0.940097762606116	cgd1_3580	Uncharacterized protein
cgd1_3583	31.1219200233871	3.0366339109625	0.356249192154827	5.15179540457281e-18	1.30179776352109e-17	cgd1_3583	Uncharacterized protein
cgd1_3590	4.39951531296883	0.478584000926934	0.517160665247797	0.286396562348654	0.323939486574992	cgd1_3590	Uncharacterized protein
cgd1_360	6026.33494135194	-1.93594289319166	0.0596085343192184	6.47479619371194e-233	6.30897824240956e-231	cgd1_360	Nucleolar complex protein 2
cgd1_3600	65.6298783918118	1.01026231793527	0.179790668979618	1.23490457513829e-08	2.27872691809583e-08	cgd1_3600	unspecified product
cgd1_3610	1190.78666263624	0.327768482500435	0.0628361331638882	1.67946346480047e-07	2.97404988558416e-07	cgd1_3610	Patatin-like phospholipase domain containing protein
cgd1_3620	1282.72461558677	-1.86274922455409	0.0638857744009704	2.50954984172545e-187	1.25320645221165e-185	cgd1_3620	Transcription factor TAF7p/TAFII55
cgd1_3630	676.609416845976	1.95737862468254	0.0912075180081308	5.85289140821275e-103	7.56708775916179e-102	cgd1_3630	Dynein family light intermediate chain
cgd1_3640	7272.93815602778	-1.50072019855365	0.0675739635828107	8.61800180674612e-110	1.22960418635538e-108	cgd1_3640	Uncharacterized protein
cgd1_3650	1159.41496653235	0.0706561611294851	0.0830756258259748	0.394169450603874	0.435001921315602	cgd1_3650	Uncharacterized protein
cgd1_3660	17.0904999567992	3.41948903241225	0.43845008440436	3.01671309352675e-15	6.98248482539939e-15	cgd1_3660	PITH domain containing protein
cgd1_3670	1601.52363713475	-0.358781348596817	0.0666280783219374	7.30633570410988e-08	1.30891529766453e-07	cgd1_3670	Chromo domain/ SNF2 Atpase/Helicase domain containing protein
cgd1_3680	181.753642095225	1.0026065854958	0.139578979100294	4.29909294133939e-13	9.3851783063666e-13	cgd1_3680	EGF-like domain containing protein
cgd1_3690	716.453386513987	-0.31458725368794	0.0782786680932443	5.52377404246999e-05	8.64713060331803e-05	cgd1_3690	Aspartyl (Acid) protease
cgd1_370	524.786215591946	1.66162158430872	0.0824358205524089	1.30561257539982e-91	1.41737017356584e-90	cgd1_370	carboxypeptidase A with signal peptide region
cgd1_3700	28.3962709768487	1.24591257360885	0.253985785637776	5.17185698687906e-07	8.90584856145769e-07	cgd1_3700	Uncharacterized protein with WD40 repeat
cgd1_3710	19.437301743497	2.59555852669363	0.380955921698803	2.2142771691127e-12	4.72040410384485e-12	cgd1_3710	Acetyl-coenzyme A synthetase
cgd1_3720	3.42584800433716	0.59111203300625	0.598269782182669	0.230274862899619	0.264504910087401	cgd1_3720	Mannosyltransferase DXD
cgd1_3730	3.56013307457182	1.17191797417915	0.839132325470289	0.0712352797960945	0.0881887024435691	cgd1_3730	Glucosamine-fructose-6-phosphate aminotransferase/Sugar isomerase (SIS)
cgd1_3740	1.54226990429227	-0.077083277544913	0.832615141645077	0.874093391128343	0.888324369767929	cgd1_3740	Ankyrin repeat/transmembrane domain-containing protein
cgd1_3750	271.436887713671	-0.442024535534267	0.11201588941288	7.39982555291721e-05	0.00011484966233063	cgd1_3750	Phospholipase/carboxylesterase/thioesterase
cgd1_3760	11.8072514536501	-0.118895949946449	0.343722030770506	0.707535959249394	0.739562050549799	cgd1_3760	Uncharacterized protein
cgd1_3770	37.7756664488116	1.46820500495108	0.215337790812943	4.46711424902037e-12	9.41747832445191e-12	cgd1_3770	Uncharacterized protein
cgd1_3780	103.718661250294	2.58214340317314	0.169420145753794	1.26087358223079e-53	7.0450209244923e-53	cgd1_3780	Uncharacterized signal peptide-containing protein
cgd1_3790	87.4692044693375	3.35737601465986	0.194423580400247	9.67447873202582e-68	7.10469531883146e-67	cgd1_3790	Uncharacterized protein
cgd1_380	98.3043212217106	2.43185924651643	0.181296835830803	1.22259213883101e-41	5.32634197887666e-41	cgd1_380	Ubiquinone biosynthesis protein COQ4
cgd1_3800	22.1391768348786	3.88825617135757	0.452267322248879	2.65693898094578e-18	6.78674631002456e-18	cgd1_3800	Uncharacterized protein
cgd1_3810	29615.2374986923	-0.415591371778196	0.0529178648177452	5.18068706583284e-15	1.18879062768537e-14	cgd1_3810	Uncharacterized protein
cgd1_3820	1633.6691004319	2.49521834826529	0.110306031687791	6.02930801239157e-114	9.33607965484663e-113	cgd1_3820	Uncharacterized protein
cgd1_3830	100.622227699258	1.47024563137782	0.150918602168471	6.72728489392205e-23	1.94046954160423e-22	cgd1_3830	Uncharacterized protein
cgd1_3840	2291.64779201685	-1.20817394297184	0.0734595272422364	4.51677992684743e-61	2.93884948009047e-60	cgd1_3840	Insulinase-like peptidase/telomeric protein
cgd1_3850	11832.9726175641	-0.962831034206584	0.0761455727443504	6.38097429646537e-37	2.54157450791417e-36	cgd1_3850	Uncharacterized Secreted Protein (SKSR gene family)
cgd1_3860	1614.77145318002	1.74161455902895	0.111958190234108	2.42863231704377e-55	1.41847750096343e-54	cgd1_3860	dUTPase-like protein
cgd1_390	21.4286363550427	3.81932835305367	0.419101833191756	6.29543135377137e-20	1.68567347575849e-19	cgd1_390	Uncharacterized protein
cgd1_40	17.5959919672025	1.48869874491344	0.312283892553617	6.96443184797021e-07	1.1910490253699e-06	cgd1_40	UDP-galactose transporter/UAA transporter
cgd1_400	113.776672777678	1.16769972274298	0.18882091800067	3.30453106659212e-10	6.45555091004182e-10	cgd1_400	CMGC/MAPK group Protein kinase
cgd1_410	13.8144545357723	1.7094853340449	0.401259508690895	5.87433020157643e-06	9.69349407488552e-06	cgd1_410	Ubiquitin-conjugating enzyme E2
cgd1_420	5386.38675876785	-0.610897435939086	0.0654255034143144	8.2065448883248e-21	2.24709710958585e-20	cgd1_420	Proteasome subunit beta type
cgd1_430	272.977372485324	4.08569497786052	0.153084932610565	1.97801943376718e-157	6.03220430374037e-156	cgd1_430	emp24/gp25L/p24 family/GOLD domain containing protein
cgd1_440	83.0341774013062	3.10659618040365	0.180448941355195	1.24009082522962e-66	8.99122113755414e-66	cgd1_440	Signal peptidase I
cgd1_450	62.1792594469574	2.18463500947016	0.216734267759227	9.55423666848546e-25	2.87418490140056e-24	cgd1_450	Uncharacterized protein
cgd1_460	12.8426885730252	0.822773465846087	0.354889269371088	0.0134676153923397	0.0178156038054295	cgd1_460	Uncharacterized protein
cgd1_470	1050.9357188148	0.327490819934023	0.0894875816935622	0.000240818410476846	0.000363456573424631	cgd1_470	Armadillo-type fold/Signal peptide region containing protein
cgd1_480	215.409716912899	-0.0437365894092086	0.0938253096289423	0.627794854641353	0.664557616399631	cgd1_480	Uncharacterized protein
cgd1_490	14.5720183104978	4.30212055767765	0.607214717081398	9.41702628412181e-13	2.03356864892252e-12	cgd1_490	Uncharacterized protein
cgd1_493	3.36420482744673	3.49955611131847	1.0347020015777	9.27470237415851e-05	0.000143225496655444	cgd1_493	Uncharacterized protein
cgd1_5	1251035.31532693	-2.5245552012216	0.489142757485426	3.12938248265241e-08	5.69561868710542e-08	cgd1_5	unspecified product
cgd1_50	54.6626100070007	0.760855838705112	0.197214950479454	8.6686719284463e-05	0.000134126043199624	cgd1_50	Uncharacterized protein with Tetratricopeptide repeat
cgd1_500	7.98104913934691	3.09083682131681	0.597708703664203	5.27239897360968e-08	9.49221897231666e-08	cgd1_500	Exonuclease V
cgd1_510	74.7771366207146	3.28867936379534	0.230607728919411	3.12019825128161e-47	1.53512216919582e-46	cgd1_510	Uncharacterized protein
cgd1_520	26344.5152526802	-1.63221342272001	0.0920880038504505	6.11537588891494e-71	4.69825513004138e-70	cgd1_520	V-type proton ATPase proteolipid subunit
cgd1_530	5622.44673029007	-1.01056918693034	0.0929566445725917	9.40861991957644e-28	3.03859632810896e-27	cgd1_530	H/ACA ribonucleoprotein complex subunit Nop10
cgd1_540	2724.97621629538	0.226525578320147	0.057923985282534	9.1557718668423e-05	0.000141443575437104	cgd1_540	V-type proton ATPase proteolipid subunit
cgd1_543	3028.35410578137	-0.324165722940364	0.109093061930774	0.0027865151464533	0.00389780392509837	cgd1_543	C2H2-type Zinc finger containing protein
cgd1_550	218.887969864788	0.809766442242827	0.113002989908063	4.89940630755736e-13	1.06665548766712e-12	cgd1_550	Uncharacterized protein
cgd1_560	160.931509808269	-0.105945927315569	0.129806995271788	0.407639221264289	0.448380696297036	cgd1_560	Uncharacterized protein with WD40
cgd1_570	3.29779252190954	-1.43754970628716	0.736282537093929	0.0156437598036222	0.02059882017649	cgd1_570	Translocation protein Sec66
cgd1_580	247.214078599375	0.700211383350366	0.110892503412253	2.12904642294096e-10	4.18168164191206e-10	cgd1_580	Dynamin-like protein
cgd1_590	230.40147514652	2.30795441698524	0.148507277050487	1.04040817040419e-55	6.10342237997758e-55	cgd1_590	Uncharacterized protein
cgd1_60	1.26865417197279	0.697627684667419	0.912526615105382	0.22471837402118	0.258866754387143	cgd1_60	Cyclin dependent kinase A
cgd1_600	1949.42694784476	0.652701212297961	0.0630298931079416	3.20175984233346e-25	9.79405097252845e-25	cgd1_600	Oxoglutarate/malate translocator protein
cgd1_610	1218.2593784868	-0.31789016717152	0.0664057545916732	1.53484840604956e-06	2.58068997565993e-06	cgd1_610	U3 small nucleolar RNA-associated protein 11
cgd1_620	326.174371405564	0.00110160633299567	0.0865009363477812	0.998712843266627	0.998712843266627	cgd1_620	Uncharacterized protein
cgd1_630	29.7057140927553	2.02842537419582	0.252711323782146	4.41998093705288e-16	1.05106094306704e-15	cgd1_630	Uncharacterized protein
cgd1_640	191801.615569276	-1.117481436865	0.0699160666647622	8.49843124819044e-58	5.15193214514732e-57	cgd1_640	Signal peptide region containing protein
cgd1_645	5.11824662769274	6.51302720065842	2.40258891980843	1.10046595218715e-07	1.96178557741529e-07	cgd1_645	unspecified product
cgd1_650	13.3843469834933	0.485931217260842	0.370762469382221	0.150169398533745	0.177966997075737	cgd1_650	Uncharacterized Secreted Protein (CpLSP gene family)
cgd1_660	5.17398544057853	-1.64975998267004	0.574828551860756	0.00111213617102248	0.00160165248854896	cgd1_660	Signal peptide region containing protein
cgd1_670	360.79988980363	0.352164864675149	0.0865412496940592	4.29328697421461e-05	6.75529005986111e-05	cgd1_670	Signal peptide region containing protein
cgd1_680	1797.89719610058	-1.27921239086777	0.0700660166257623	5.98418252364624e-75	4.84925135536851e-74	cgd1_680	Uncharacterized protein
cgd1_690	156.965623860385	-1.52108923680161	0.138965120000563	1.34116145580907e-28	4.40620067101747e-28	cgd1_690	Uncharacterized protein
cgd1_70	5.08477396902446	0.432334781107143	0.484000261069826	0.313766838318538	0.352403294653517	cgd1_70	Uncharacterized protein
cgd1_700	2223.35227395589	0.00588234392869605	0.192892481192364	0.978121340159609	0.981068228455345	cgd1_700	ABC transporter
cgd1_710	126.667014940523	0.850096632246692	0.137142526647907	3.34115813529871e-10	6.52252113926534e-10	cgd1_710	Coiled coil protein
cgd1_720	1.64018323428104	0.16300591207288	0.796621403820503	0.742084795216584	0.771636844583616	cgd1_720	HAD-like domain containing protein
cgd1_730	39.7940480516968	-1.4714801272117	0.24023373034509	3.34906733811788e-10	6.53297071083053e-10	cgd1_730	Glutamine cyclotransferase
cgd1_733	1683.09098051871	-1.52697324737633	0.0624025530713831	8.03977671102432e-133	1.67285978961157e-131	cgd1_733	unspecified product
cgd1_740	6.32294293437523	-0.58885961718396	0.490025513681371	0.164897560437752	0.194097157910672	cgd1_740	SPRY/Peptidase C14 p20 domain containing protein
cgd1_750	86.8687772505122	2.7618333321332	0.184111415991064	4.09707796156436e-52	2.21186844006076e-51	cgd1_750	Dynein heavy chain
cgd1_760	5558.36900789818	-1.45626122659111	0.0939066312329525	8.93124879972564e-55	5.12648548202642e-54	cgd1_760	Dual specificity phosphatase
cgd1_770	9.77677738322468	0.377328468643242	0.406804927182483	0.312024337197823	0.350643383151984	cgd1_770	Uncharacterized protein with Tetratricopeptide-like helical
cgd1_780	91.6229159687022	1.14073427470578	0.14422512382033	1.29282092720636e-15	3.02744408217433e-15	cgd1_780	Uncharacterized protein
cgd1_790	8.1385252251687	1.98386560133599	0.505051106073299	2.37358984720077e-05	3.79299657582684e-05	cgd1_790	Uncharacterized protein
cgd1_80	6.95511586053577	1.17725411867612	0.4897299990536	0.00833446526464759	0.0112070645345901	cgd1_80	Uncharacterized protein
cgd1_800	78.6759136752504	-1.43053825788466	0.167924729726257	5.28663097616166e-18	1.33502469973235e-17	cgd1_800	Protein disulfide isomerase
cgd1_810	1.59457542482441	-1.23733428419276	0.927960779609667	0.0498166862317962	0.0626827280302444	cgd1_810	Protein kinase
cgd1_820	42.06960519278	1.63630922467589	0.202661570915877	2.53801648846978e-16	6.0860599468408e-16	cgd1_820	Palmitoyltransferase
cgd1_830	1987.28940682909	-1.801318957348	0.0865551606996201	6.51805529356856e-97	7.54771910081344e-96	cgd1_830	Sen1p/ NAM7 like superfamily I RNA helicase
cgd1_840	0.919686310728927	0.645620193201222	1.01681233906556	0.278476649637774	0.315720445674126	cgd1_840	Meiotic nuclear division protein 1
cgd1_843	1.72091127561611	2.2525390816135	1.11059528366965	0.00710522906257578	0.00959614269945579	cgd1_843	Uncharacterized protein
cgd1_850	5494.33512880006	-0.999893424133622	0.0731060272427109	8.40725193587199e-43	3.73603687250374e-42	cgd1_850	40S ribosomal protein S19
cgd1_860	61.8627334503129	3.1453912551319	0.223793641305778	9.72431755022682e-46	4.63035144376116e-45	cgd1_860	Ubiquitin domain containing protein
cgd1_870	999.911384518295	3.67978235344493	0.0822331075507863	0	0	cgd1_870	Peptidyl-prolyl cis-trans isomerase
cgd1_880	54316.9567374162	-0.768602213944164	0.0467988274561584	9.63261085993757e-61	6.1968245387199e-60	cgd1_880	Eukaryotic initiation factor 4A
cgd1_890	4536.96847143748	-0.326532313110401	0.0884614194461968	0.000210316112176643	0.000319108571266877	cgd1_890	Protein kinase domain containing protein
cgd1_90	24.5573326553389	0.65800390350388	0.257179551688041	0.0083269083997772	0.011200673083202	cgd1_90	transcription factor subunit TAF6
cgd1_900	3.15737639892979	3.24942541579872	1.06841712586325	0.00028263990736819	0.000424331615909778	cgd1_900	Uncharacterized protein
cgd1_905	0.192584186088746	0.222363093733131	1.0322489701077	0.706673727830291	0.739047524262307	cgd1_905	unspecified product
cgd1_910	14774.9053206001	-1.12993644271693	0.0461343425015619	5.22471859873278e-133	1.09281417811191e-131	cgd1_910	AN1-type and A20-type Zinc finger
cgd1_920	17.08939421529	0.910578226804058	0.306880296249233	0.00188090520677707	0.00266461570960084	cgd1_920	Actin
cgd1_930	15.9627267410096	-0.128489540930532	0.328497480089149	0.675777041931561	0.710268161672346	cgd1_930	U2 snrnp-specific A protein
cgd1_940	0.439286243840454	-0.108611584141933	0.956559565770299	0.654160636718213	0.689362105958655	cgd1_940	Uncharacterized protein
cgd1_950	25.4861904572306	-1.45982254103884	0.275298051062244	4.00727569028196e-08	7.25705638380618e-08	cgd1_950	Uncharacterized protein with Ankyrin repeat
cgd1_960	39.4718472716176	-0.336706462060418	0.212099536822162	0.10458971743757	0.127040413853174	cgd1_960	RING finger containing protein
cgd1_970	30.030669708224	-1.78805577769396	0.260571990832426	2.11641721832802e-12	4.51419476092923e-12	cgd1_970	RING finger containing protein
cgd1_980	2707.49647131907	-0.600157745052148	0.0617771652386108	2.0497479171014e-22	5.83243798349009e-22	cgd1_980	RNase L inhibitor-like protein
cgd1_990	15.5364374903636	0.810227533696516	0.305279709972862	0.00542565670334138	0.00742311593487972	cgd1_990	Pyridine nucleotide/ NAD(P) transhydrogenase alpha plus beta subunit
cgd2_10	23.8055486738035	-0.830336842429011	0.278091488872931	0.00172716683921645	0.00245552723226681	cgd2_10	Uncharacterized protein
cgd2_100	130.917604502785	3.96756498923151	0.186115015516042	2.62153378520045e-101	3.29340486536975e-100	cgd2_100	Uncharacterized protein
cgd2_1000	543.797341838987	0.197235558657633	0.119218465480288	0.09459659136942	0.11535817537266	cgd2_1000	RNA recognition motif domain containing protein
cgd2_1010	534.927285490777	2.15509211136406	0.0960646167397278	3.59911842900799e-112	5.46710194824598e-111	cgd2_1010	DEAD/DEAH box helicase
cgd2_1020	146.328877887588	1.79923198157884	0.131822145213858	6.26608844284589e-43	2.80325009285211e-42	cgd2_1020	Proteasome regulatory subunit Rpn9
cgd2_1030	493.796915911213	0.231389187909628	0.110107834275736	0.0341947086935288	0.0438971276448096	cgd2_1030	Mitochondrial carrier protein
cgd2_1040	70.4351138844094	0.874285348392693	0.174101494187344	2.97972545547533e-07	5.21191033039577e-07	cgd2_1040	Flavohemoprotein b5 plus b5R cytochrome b-type NAD(P)H oxidoreductase
cgd2_1050	2288.612418299	-0.263476149803135	0.103404505171427	0.0105776945090925	0.014104769547338	cgd2_1050	Uncharacterized protein
cgd2_1060	3612.85759336177	-0.695738350743554	0.0545418251098032	2.60194572441814e-37	1.04575182787228e-36	cgd2_1060	Protein kinase/EF-hand domain containing protein
cgd2_1070	3778.24355119579	0.320379008469018	0.0864479185009725	0.000204821419065168	0.000311007818002793	cgd2_1070	40S ribosomal protein S25
cgd2_1080	256.465768059645	0.342009551645284	0.095752967218307	0.000336257634850698	0.000501624066926265	cgd2_1080	Uncharacterized protein
cgd2_1090	23.3106507403702	1.71205975331253	0.304878201688976	7.41740127450071e-09	1.37889800333319e-08	cgd2_1090	O-acyltransferase
cgd2_110	1172.7450148473	-0.426416257624202	0.0849057444017711	4.62610771682244e-07	7.99018604786236e-07	cgd2_110	DEAD/DEAH box helicase domain containing protein
cgd2_1100	73.1361470079277	2.82110271763818	0.213641838986537	1.05102278444032e-40	4.54419483099469e-40	cgd2_1100	MCM domain containing protein
cgd2_1110	23.8447018184705	2.49015561736851	0.33425935054344	2.54963572910382e-14	5.74819116126963e-14	cgd2_1110	Silencer-associated factor/Phospholipase D-like domain containing protein
cgd2_1120	2424.5077352015	-0.916544137364211	0.179610801428626	2.04615543891051e-07	3.60105329447026e-07	cgd2_1120	molybdopterin synthase sulphurylase/Rhodanese-like domain containing protein
cgd2_1130	398.03403842011	1.37005004247589	0.0885967900978639	1.51684781899639e-54	8.66925184104516e-54	cgd2_1130	Uncharacterized protein
cgd2_1140	51.4189298905954	2.4934795426006	0.223198299429117	2.50656748152823e-29	8.41490511655907e-29	cgd2_1140	Syntaxin
cgd2_1150	2618.84803278299	-0.698818461435159	0.0580798603744737	1.70754099564298e-33	6.29882389436169e-33	cgd2_1150	Uncharacterized protein with C2H2-type Zinc finger
cgd2_1160	1441.66117196457	-0.106393237731853	0.0517576513821304	0.0387842169027392	0.0494867283699914	cgd2_1160	Eukaryotic translation initiation factor 3 subunit L
cgd2_1170	3575.97844356716	-1.24825363079189	0.0882340541222846	8.64284236284089e-46	4.12030492118728e-45	cgd2_1170	ZPR1-type Zinc finger containing protein
cgd2_1190	830.405654030841	-1.05185671362506	0.060912913114106	6.40976123789639e-67	4.66429802284081e-66	cgd2_1190	Methylase
cgd2_120	3754.07762237745	-0.369969639315278	0.109521019975521	0.000697991449714123	0.00101917976666956	cgd2_120	60S ribosomal protein L29
cgd2_1200	61.5579188302358	0.521054521883785	0.175148288004733	0.002540422139251	0.00355855064737299	cgd2_1200	Ubiquitin domain-containing Steroid reductase
cgd2_1210	386.007605679342	-0.666468733312526	0.08287600492415	7.62974387231017e-16	1.79827886547959e-15	cgd2_1210	Phosphotransferase KptA/Tpt1
cgd2_1220	332.738874119061	0.806222551462233	0.0860066830078687	4.56584118209709e-21	1.25796796706744e-20	cgd2_1220	Uncharacterized protein
cgd2_1230	117.75430285049	2.0571197869795	0.139673483083084	1.35949003452707e-49	6.98092890480159e-49	cgd2_1230	Uncharacterized protein with Armadillo-type fold
cgd2_1240	43.4535453459137	2.42602154881849	0.251981007317142	1.34412203676418e-22	3.8410354341008e-22	cgd2_1240	EH domain containing protein
cgd2_1250	47.7116832909061	4.42804834851233	0.346622621143404	6.96962731540014e-38	2.83540337322032e-37	cgd2_1250	MCM domain containing protein
cgd2_1260	15.493354729124	3.61339738394977	0.440204911445862	1.11618328895689e-16	2.71568345882019e-16	cgd2_1260	Uncharacterized protein
cgd2_1270	21.0805324796228	1.4116354455802	0.288793506345673	4.13570887113702e-07	7.16796396537632e-07	cgd2_1270	Membrane associated adenylyl cyclase
cgd2_1280	27.5791122249671	1.48036011023595	0.289126807417252	9.67130536199557e-08	1.72717321954279e-07	cgd2_1280	DDHD domain containing protein
cgd2_1290	15.5901144451502	1.66503063741271	0.332847414873124	2.0192332758684e-07	3.55680640965355e-07	cgd2_1290	Uncharacterized protein
cgd2_130	5333.39456996968	-0.257180989311448	0.0955927946804001	0.00631939382514257	0.00857540024845264	cgd2_130	60S acidic ribosomal protein LP2
cgd2_1300	114.164056452834	0.579764971556184	0.142174133289526	3.81408810407618e-05	6.01788387669207e-05	cgd2_1300	Calcium/calmodulin dependent protein kinase
cgd2_1310	1370.91222588717	-0.4265505845946	0.0665356360199664	1.41556273599167e-10	2.80514540192793e-10	cgd2_1310	Major facilitator superfamily domain containing protein
cgd2_1330	2696.0599972982	-1.04677217579852	0.0692888841621533	2.92502643410587e-52	1.5877011690561e-51	cgd2_1330	DNAJ protein
cgd2_1340	845.09211444253	-1.08279231046634	0.0658307006169602	3.20484874666361e-61	2.09205404296097e-60	cgd2_1340	phosphatidylinositol 3-and 4-kinase family protein
cgd2_1350	262.038216360661	2.71228776734417	0.121839728631875	6.15700571510759e-111	8.94445012067449e-110	cgd2_1350	26S proteasome subunit P45/AAA+ ATPase core domain containing protein
cgd2_1360	8754.46474068913	-0.0446259038349725	0.0633997858099266	0.443806038677211	0.485621781570928	cgd2_1360	ATP synthase subunit beta
cgd2_1365	122.711928269881	1.12041037477553	0.191777481010877	2.61459785500549e-09	4.9363508651923e-09	cgd2_1365	unspecified product
cgd2_1370	1356.21060681332	-0.719283250720236	0.0577295306725874	9.51881491158711e-36	3.71001615334541e-35	cgd2_1370	Uncharacterized protein with WD40 repeat
cgd2_1372	2366487.00737861	-6.03395503427824	0.598236541813145	3.78289272300783e-25	1.15363789529895e-24	cgd2_1372	unspecified product
cgd2_1373	6882511.94170951	-1.7122822151889	0.325358518330746	3.57925348475338e-08	6.49074792173843e-08	cgd2_1373	unspecified product
cgd2_1375	114.338724936264	-1.20128401129142	0.351506131058732	0.00026259081940517	0.00039542040087586	cgd2_1375	unspecified product
cgd2_1376	7.55851129088431	0.00278460754355338	0.679274945849727	0.997936891899537	0.998186750911029	cgd2_1376	unspecified product
cgd2_1377	101.545143979496	1.29518021710935	0.199560996685298	3.42416096808874e-11	6.96868215359884e-11	cgd2_1377	unspecified product
cgd2_1380	0.025093956734748	0.0916722890640948	1.01373167164517	0.957980929197548	0.962986627704424	cgd2_1380	Uncharacterized protein
Cgd2_140	11423.7541660132	-0.157331510803303	0.107844630847575	0.142836859753978	0.16978079580992	Cgd2_140	Stress-associated endoplasmic reticulum protein
cgd2_1400	21.6238643881993	0.622394940952503	0.290631984294135	0.0244852794978608	0.0318316601347067	cgd2_1400	Uncharacterized protein
cgd2_1410	1347.02773751538	-0.740390350084957	0.0666401109478144	9.14711654205378e-29	3.01756652233731e-28	cgd2_1410	Possible domain KOG3410, conserved alpha-helical protein
cgd2_1420	2243.43595650572	-1.54917137611262	0.0535325665467128	7.37383684949221e-185	3.54921424261703e-183	cgd2_1420	DnaJ domain containing protein
cgd2_1430	7.72156290799387	2.32459235537	0.532468947565755	4.22913015823676e-06	7.02218411560926e-06	cgd2_1430	Dynactin subunit p62
cgd2_1440	2.62982191359098	1.09306134885214	0.747184698706521	0.0557407061250771	0.0698288243868557	cgd2_1440	Proteasome subunit alpha type
cgd2_1450	5.71853880966518	0.62811212072608	0.45812775898215	0.12679802380493	0.152165246350464	cgd2_1450	unspecified product
cgd2_1460	280.540542337598	-2.78843618309622	0.117394986443575	9.99678882504654e-126	1.90177006457433e-124	cgd2_1460	SUMO-1 activating enzyme subunit 2
cgd2_1470	257.364432607756	-2.97959182258105	0.120673576214755	4.32254498226285e-135	9.33436065088654e-134	cgd2_1470	Uncharacterized protein
cgd2_1480	454.658971346126	-3.2018257427095	0.104670805367459	9.30836355137952e-208	5.72106344427095e-206	cgd2_1480	Splicing factor U2AF U2 SnRNP auxiliary factor large subunit
cgd2_1490	49.066351120542	-0.939326771187348	0.196799871744674	1.04739724228999e-06	1.77528722229466e-06	cgd2_1490	Uncharacterized protein
cgd2_150	77.9908796466309	2.18470155469641	0.189685132420484	1.48075526755966e-31	5.24434157260714e-31	cgd2_150	R3H domain containing protein
cgd2_1500	843.194979780091	-0.612049281127395	0.101514633270498	1.22073217821486e-09	2.32895179177095e-09	cgd2_1500	Eukaryotic translation initiation factor 3 subunit E withPCI domain domain
cgd2_1510	635.65056299749	0.766738275934329	0.0866053499131529	6.28584107155461e-19	1.64237639508572e-18	cgd2_1510	Pseudouridine synthase TruD
cgd2_1520	5222.31681961246	-1.14111362332918	0.0415787047260829	2.07728895351078e-166	7.5443357902505e-165	cgd2_1520	Uncharacterized protein
cgd2_1530	654.102953804313	0.890283353433702	0.0943433446523436	1.39370532953186e-21	3.89632805561915e-21	cgd2_1530	Nitrogen permease regulator 2
cgd2_1540	1125.17634168745	-1.24856119622351	0.073220354585007	1.16120753696128e-65	8.29879089474117e-65	cgd2_1540	Cell growth-regulating nucleolar protein with metal binding domain
cgd2_1550	1040.58473494385	-1.13628879520339	0.0673641889797128	2.16644318139573e-64	1.49480837818237e-63	cgd2_1550	P-loop containing nucleoside triphosphate hydrolase
cgd2_1560	509.011650727988	-0.523867317771803	0.0842311940541289	4.53797524371755e-10	8.80914047553529e-10	cgd2_1560	Polyprenol kinase family
cgd2_1570	337.846249827734	-1.03530705397192	0.103675528478111	1.14249458355238e-23	3.32915088350966e-23	cgd2_1570	vacuolar protein sorting/targeting protein 26
cgd2_1580	60.5639817904679	-0.163055748776725	0.16701483679245	0.324030688748911	0.362504228942005	cgd2_1580	Dual specificity phosphatase
cgd2_1590	60.4234307655618	1.56001960927308	0.196527755220275	1.05329177912641e-15	2.47232706087543e-15	cgd2_1590	Apple/EGF-like/Apple domain containing extracellular protein
cgd2_160	5895.63172824301	-0.788289338790395	0.116491584129716	8.83816099839465e-12	1.84571109192821e-11	cgd2_160	IMP4-like U3 small nucleolar ribonucleoprotein (SnoRNP)
cgd2_1600	16.6858505594119	4.32122876587393	0.539498898418985	1.00472826554109e-15	2.36250113056897e-15	cgd2_1600	MCM domain containing protein
cgd2_1610	10.3308146665464	0.392995993469061	0.347361829956109	0.227415928672367	0.261446513682333	cgd2_1610	Protein kinase domain containing protein
cgd2_1620	38.9214845376451	0.831639687938126	0.215596446994195	8.31863763853465e-05	0.000128760005292313	cgd2_1620	Uncharacterized protein
cgd2_1630	36.4099053693552	-2.05320024320884	0.254404726436167	1.86407766454866e-16	4.4861387167903e-16	cgd2_1630	Cytidine and deoxycytidylate deaminase family
cgd2_1640	14.8724601316924	-0.609953626210203	0.328231083783565	0.047485422427721	0.0598813960223312	cgd2_1640	Serine/threonine-protein phosphatase
cgd2_1650	90.9201338888713	0.309835113225492	0.180297398541905	0.0802779501091953	0.0987104988261727	cgd2_1650	Dolichyl-diphosphooligosaccharide--protein glycosyltransferase subunit
cgd2_1660	32.4523813598692	1.52894354242205	0.242373915582285	1.05219947944985e-10	2.09757331357392e-10	cgd2_1660	Cyclophilin-type peptidyl-prolyl cis-trans isomerase
cgd2_1670	21.2676683048843	-0.95399143017916	0.329288796091881	0.00230841764287465	0.00324266121071878	cgd2_1670	ING1 ike protein with an N-terminal globular domain and a PHD domain
cgd2_1680	567.599896985233	-1.90169178373211	0.112842815929072	1.53048147885005e-64	1.06335191443582e-63	cgd2_1680	Inhibitor of growth protein N-terminal histone-binding domain containing protein
cgd2_1690	15.8582465239171	2.303177969593	0.375708581662146	2.37910133343838e-10	4.66593511393536e-10	cgd2_1690	Uncharacterized protein
cgd2_170	4542.83588376086	-0.126965391497859	0.0979252500123228	0.208438540286251	0.241645957180375	cgd2_170	40s ribosomal protein s24
cgd2_1700	6.31824233572086	1.71484778489178	0.621541410459673	0.00147732507578165	0.00211084180176956	cgd2_1700	EF-hand domain containing protein
cgd2_1710	57.1210913794144	2.0789255975806	0.189553991027544	1.18472918642102e-28	3.90510981827721e-28	cgd2_1710	Uncharacterized protein
cgd2_1713	33.9811079157846	0.876426461237897	0.254442648267764	0.000417299574865382	0.000617677584878549	cgd2_1713	unspecified product
cgd2_1720	302.490819423765	-1.24528042111309	0.0934880776327864	7.16520593780324e-41	3.10466352728025e-40	cgd2_1720	Uncharacterized protein
cgd2_1730	31.5789139462494	-1.15261832567267	0.238875133917641	6.39519300043782e-07	1.09510484512427e-06	cgd2_1730	Uncharacterized protein
cgd2_1740	1199.9396991468	0.0138679114895755	0.0590212022174103	0.820241709280345	0.842381909659377	cgd2_1740	SWIRM/SANT domain containing protein
cgd2_1745	17.5587523717902	1.01505837191454	0.313519469233536	0.000708954614644471	0.00103443158710908	cgd2_1745	unspecified product
cgd2_1750	668.944440661424	-0.500293467424282	0.0715161164131247	2.33841989025759e-12	4.98239331284217e-12	cgd2_1750	Ring domain containing protein
cgd2_1760	852.865661336409	-0.647085136578208	0.0903747990655699	6.47899486806411e-13	1.40518916926798e-12	cgd2_1760	Arf GTPase activating protein
cgd2_1770	12.2323547366387	0.904965200274371	0.345565483806203	0.0054891063133549	0.00749452485367493	cgd2_1770	Mannose-1-phosphate guanylyltransferase
cgd2_1780	18.0199496929553	0.335147007784163	0.286353997247458	0.226072774148465	0.260201882086752	cgd2_1780	PDI like thioredoxin domain containing protein
cgd2_1790	1270.28532107673	-2.08167090811795	0.0751456084273132	8.50363506325464e-170	3.33059039977473e-168	cgd2_1790	Uncharacterized protein with Armadillo-type fold
cgd2_180	360.908079131332	1.52068344073928	0.0934053775367295	6.58562242312309e-60	4.18942063381795e-59	cgd2_180	Pre-mRNA-splicing factor SPF27
cgd2_1800	480.801295378177	0.691480007577145	0.0905866412863002	1.45122471534425e-14	3.29224459841015e-14	cgd2_1800	DnaJ domain containing protein
Cgd2_1810	126.854037743342	-0.334529112621465	0.141963131114148	0.0164455229995586	0.0216402715359805	Cgd2_1810	Inositol monophosphatase-like protein
cgd2_1820	2319.81158447463	0.20118862929389	0.0567162749397408	0.000368424818613873	0.00054776968751858	cgd2_1820	Uncharacterized protein with RING-type Zinc finger
cgd2_1823	57.8800062798889	2.21983544730589	0.195199999492179	1.218761430215e-30	4.19375703161836e-30	cgd2_1823	unspecified product
cgd2_1830	379.978119165874	0.662891155149322	0.0754718902861072	1.0424035951275e-18	2.70943549937173e-18	cgd2_1830	Protein kinase domain containing protein
cgd2_1840	12898.3689527834	-0.684115539416864	0.0543251550404549	2.84904714005019e-36	1.11916846848579e-35	cgd2_1840	Signal peptide
cgd2_1850	345.917857770265	0.524188895991942	0.0875349427296849	1.81365414903468e-09	3.43716713728346e-09	cgd2_1850	Stress-induced protein sti1-like protein with TPR repeat
cgd2_1860	946.526442171718	-0.0742871139478374	0.1057541937628	0.478439499369931	0.520099537410306	cgd2_1860	Rab-GTPase-TBC domain containing protein
cgd2_1870	11129.3303220804	0.123865638024972	0.115686801933554	0.29134408357238	0.328976713926415	cgd2_1870	Guanine nucleotide-binding protein
cgd2_1880	85.8690027900224	2.49651012947494	0.162644295468458	1.2009396110026e-53	6.71954306156215e-53	cgd2_1880	Protein kinase domain containing protein
cgd2_1890	104.19877672992	3.45210922755222	0.204764701377813	2.32417803591324e-64	1.59812241884224e-63	cgd2_1890	Uncharacterized protein
cgd2_190	143.58404621446	1.20185065259775	0.132765729197112	6.47663375466004e-20	1.73071249831885e-19	cgd2_190	Got1/SFT2-like Vesicle transport protein
cgd2_1900	248.027567181011	1.19309396032398	0.109026937486773	2.43642981532041e-28	7.96525131931671e-28	cgd2_1900	dTDP-glucose 4-6-dehydratase-like protein
cgd2_1910	26.1950014728119	0.236621689936208	0.2619924026815	0.352295016550874	0.391711269446352	cgd2_1910	MORN repeat
cgd2_1920	57.1963009750476	0.530880737307272	0.167425053191461	0.00133115253235335	0.00190881348411761	cgd2_1920	Uncharacterized protein
cgd2_1930	117.381728579595	-0.747985077808477	0.136613501715512	3.24568974729482e-08	5.89655777191577e-08	cgd2_1930	RmlC-like cupin domain containing protein
cgd2_1940	8.82417857735066	3.33156611354601	0.693798736048419	5.28331366819426e-07	9.08993889079934e-07	cgd2_1940	RAB6 protein
cgd2_1950	393.369550899888	-2.1545138965402	0.111441418370553	2.99149575796487e-84	2.8454822745404e-83	cgd2_1950	PHD/MIZ domain containing protein
cgd2_1960	66.3645284749784	0.757933115283755	0.191578479244035	4.78913280181412e-05	7.52067041794316e-05	cgd2_1960	Mitogen-activated protein kinase
cgd2_1970	30.7888732120183	1.44907968949178	0.276066960470278	6.52394318042619e-08	1.17243153422414e-07	cgd2_1970	Uncharacterized protein
cgd2_1980	220.190349156577	-0.482721301245887	0.131642442216215	0.000205508805966999	0.000311933009057052	cgd2_1980	Uncharacterized protein
cgd2_1990	29.1632297096333	1.58114633897031	0.256501191967181	3.90158018238971e-10	7.59591268452577e-10	cgd2_1990	Golgi SNAP receptor complex subunit 1
cgd2_20	52371.4309185972	-1.16624479742507	0.0706591558022923	6.48587713017928e-62	4.27575563284921e-61	cgd2_20	Heat shock 70 protein
cgd2_200	218326.767550421	-1.16313713011833	0.0716281617811195	1.30338674631364e-59	8.23897160051107e-59	cgd2_200	Uncharacterized protein
cgd2_2000	47.7308369327743	2.43037223563445	0.228940835022161	5.58015097931531e-27	1.77348473845383e-26	cgd2_2000	signal peptide/transmembrane domain containing protein
cgd2_2010	167.570951661708	0.528309350808923	0.138154764851229	0.000114910208060639	0.00017669987729109	cgd2_2010	EF-hand domain containing protein
cgd2_2020	4.75130810487951	2.48817843433062	0.71377070549682	0.000100844673389054	0.000155429965350798	cgd2_2020	Uncharacterized protein
cgd2_2030	1.91135354533105	2.38813094183541	1.13591717035351	0.0061925851847404	0.00840617662692419	cgd2_2030	Uncharacterized protein
cgd2_2040	26.6918489470726	1.11975382543293	0.253452966363065	5.23663452013318e-06	8.6555047198726e-06	cgd2_2040	Uncharacterized protein with Armadillo-type fold
cgd2_2050	225.214523938416	0.426632411534488	0.0984498082565862	1.27372284410979e-05	2.07271802941696e-05	cgd2_2050	Proteasome subunit alpha type
cgd2_2060	1235.1501774102	-2.04098241064909	0.0618808405438897	2.17822066089833e-239	2.35188960548347e-237	cgd2_2060	transcription factor TFIIH
cgd2_2070	2374.90365099298	-1.13695934539117	0.0596246061178995	1.0021819092096e-81	9.12008366125825e-81	cgd2_2070	Translation elongation factor EF-1 subunit alpha
cgd2_2080	440.781155063837	-0.0516294752879654	0.0892171895714233	0.558354561419107	0.600114735773294	cgd2_2080	Uncharacterized protein with Armadillo-type fold
cgd2_2090	1239.86048983103	-0.47597281101657	0.0807366080834324	3.09434708825771e-09	5.82285285802617e-09	cgd2_2090	Mitotic control protein dis3
cgd2_210	529.807682875603	0.671711874588121	0.0723891939580941	1.14553255629528e-20	3.12169342592062e-20	cgd2_210	Glycerol-3-phosphate dehydrogenase [NAD(+)]
cgd2_2100	11.8249561704225	1.05255817769923	0.412508313624594	0.00553129659946862	0.00754954899722485	cgd2_2100	Uncharacterized protein
cgd2_2110	10.9717435287186	-0.837160380187035	0.405852591925635	0.0228115600921174	0.0297234776803683	cgd2_2110	Uncharacterized protein
cgd2_2120	6.69203838188944	1.86670550272469	0.550876235312854	0.000194938703647167	0.000296339467682813	cgd2_2120	High mobility group box domain containing protein
cgd2_2130	244.989242297572	-0.0674303894349321	0.101038515613415	0.507568943566863	0.549969603891949	cgd2_2130	ATP-dependent 6-phosphofructokinase
cgd2_2140	30.5653245391564	1.56276474817763	0.233966106680584	1.14419038816534e-11	2.37827294522401e-11	cgd2_2140	Uncharacterized protein
cgd2_2150	119.86461245166	-1.1690524275611	0.141926263189808	7.88542014912546e-17	1.92910309220797e-16	cgd2_2150	Uncharacterized protein
cgd2_2160	49.3446071779767	2.69822326174365	0.233967281448856	3.33789806746404e-31	1.16767975302267e-30	cgd2_2160	ER membrane protein complex subunit 1
cgd2_2170	2992.25820184279	-1.53145239942171	0.066896411297329	1.58829901893312e-116	2.58989982883177e-115	cgd2_2170	Nucleolar GTP-binding protein 2
cgd2_2180	2.20984271835908	-0.820418698622463	0.787754788674826	0.138982441484812	0.165494740307549	cgd2_2180	Uncharacterized protein
cgd2_2190	1117.1106540177	-0.755557773863912	0.0905847510848413	5.08247055510911e-17	1.25104558642396e-16	cgd2_2190	DHHC palmitoyltransferase
cgd2_220	206.66108184044	2.80721736656746	0.128010720860673	8.21141488702517e-107	1.13119318874709e-105	cgd2_220	Transcription factor TFIIF
cgd2_2200	3794.03123617015	-0.839793258247429	0.0967642552121685	2.41607577866108e-18	6.18732226650705e-18	cgd2_2200	Ribosomal protein L37
cgd2_2210	244.299967320546	1.14461021492466	0.102848967063231	3.59084081670339e-29	1.19944891828847e-28	cgd2_2210	Proteasome regulatory subunit Rpn7/26S proteasome subunit 6
cgd2_2220	101.602150364357	0.276513434132293	0.139562379515567	0.0460480083887168	0.0581789353298304	cgd2_2220	Uncharacterized protein
cgd2_2230	2746.57809300899	-1.2764877157776	0.0683167995616864	1.86032596292497e-78	1.58803466279599e-77	cgd2_2230	Uncharacterized protein
cgd2_2240	1189.87765484613	-1.0584402099661	0.074585573688769	4.38455714284498e-46	2.10279781340525e-45	cgd2_2240	Uncharacterized protein
cgd2_2250	437.954185022459	-0.773224961685016	0.104647253558247	1.11717077665435e-13	2.47030180247701e-13	cgd2_2250	Retrieval of early ER protein Rer1
cgd2_2260	3404.99548733831	-0.619323052099767	0.107334424269308	6.20749056485446e-09	1.15612703061042e-08	cgd2_2260	Zuotin related factor-1 like protein with DNAJ and SANT domain
cgd2_2270	470.629202618395	-1.60593649180971	0.085421778235065	2.24596715690878e-79	1.95482326619838e-78	cgd2_2270	Uncharacterized protein
cgd2_2280	182.147326914159	0.639703917629418	0.0998846721457873	1.19986638998016e-10	2.38480906864216e-10	cgd2_2280	Pp2c protein phosphatase 2C
cgd2_2290	592.409649641533	-1.95130108843652	0.114253786992135	3.36524379541178e-66	2.43553423236777e-65	cgd2_2290	Cyclin 6 pcl7
cgd2_230	1034.14361838219	-0.700285860694715	0.0755402900252018	1.24736366720242e-20	3.39687651702362e-20	cgd2_230	Phosphatidylinositol phosphate phosphatase
cgd2_2300	216.776610269188	-0.155190396704856	0.0984553776156511	0.112491400347833	0.136182771027149	cgd2_2300	Glutamate/acetylglutamate kinase
cgd2_2310	159.073704820997	1.32412474044541	0.138081500636441	4.02592861650266e-22	1.13825794925181e-21	cgd2_2310	Ser/Thr protein kinase
cgd2_2320	27.3027738890444	0.707203807108046	0.249342873940531	0.00355646689985168	0.00492822936694675	cgd2_2320	C2 domain containing protein
cgd2_2330	0.98516469192258	1.05591862773647	1.51001361501919	0.12033483796078	0.144887787116732	cgd2_2330	Uncharacterized protein
cgd2_2340	36.2662810442781	-0.866162267352029	0.226027152563588	7.39377217868079e-05	0.000114800310353011	cgd2_2340	R1 like alpha-glucan water dikinase
cgd2_2350	1751.23129909469	-1.58326876241308	0.0570090591595673	2.04305764311632e-170	8.08120325173239e-169	cgd2_2350	MA3 domain containing protein
cgd2_2360	657.759744059792	1.39229579641388	0.0799599693507946	5.41696067601315e-68	3.99275976027168e-67	cgd2_2360	Dop1p family protein
cgd2_2370	0.268745586634759	0.251707868982316	1.01922599754396	0.82735926503046	0.848165323016856	cgd2_2370	Uncharacterized protein
cgd2_2380	40.7803436866421	0.917766034191009	0.222219458896495	2.4087432258723e-05	3.84455820509781e-05	cgd2_2380	Uncharacterized protein
cgd2_2390	522.986065146483	0.450417437323629	0.078925860122406	9.6612012532502e-09	1.78936017648283e-08	cgd2_2390	Uncharacterized protein
cgd2_240	184.022615992133	0.434825340162448	0.118644792865101	0.000238326197507404	0.000360103312799576	cgd2_240	Ubiquitin-conjugating enzyme
cgd2_2400	1067.93508534052	0.687947111433752	0.0703967586009791	1.05040195097633e-22	3.00598552589572e-22	cgd2_2400	P-type ATPase A domain containing protein
cgd2_2410	418.290966884208	-0.407787976958373	0.111769557594838	0.00024695464522387	0.00037243631848598	cgd2_2410	SSM4 like RING finger protein
cgd2_2420	785.939610404823	1.95459836374595	0.118908649840698	2.2147381900389e-61	1.45047197855826e-60	cgd2_2420	RNA pseudouridylate synthase
cgd2_2430	780.335372010514	0.21661011976899	0.0682253624035353	0.000987434179290464	0.00142669061347754	cgd2_2430	Impact family with RWD domain
cgd2_2440	4151.3233690756	-0.803588120142589	0.0719033878168536	3.69203702572827e-29	1.23222121284749e-28	cgd2_2440	Trm112p-like protein
cgd2_2450	407.516602117965	2.99389532492423	0.107393420931413	1.40723476047222e-170	5.62190286808652e-169	cgd2_2450	Uncharacterized protein
cgd2_2460	438.68962438655	-0.754746902580664	0.0754658151292519	1.14553245993387e-23	3.33557010017186e-23	cgd2_2460	Uncharacterized protein
cgd2_2470	256.117716412155	2.08610700049363	0.1105512666385	6.45475287919371e-80	5.64261219964526e-79	cgd2_2470	Uncharacterized protein
cgd2_2480	1722.02453281074	-0.520599945106683	0.0520337874583637	1.13669404667341e-23	3.31466621639435e-23	cgd2_2480	Methionine aminopeptidase 2
cgd2_2490	10.8132943768533	-0.194542313555185	0.364916524465143	0.563707203551661	0.605379107040023	cgd2_2490	Uncharacterized protein
cgd2_250	5409.27902400819	-0.830884993584816	0.207078766592992	4.01694723049577e-05	6.32795906381333e-05	cgd2_250	Vacuolar (H+)-ATPase G subunit
cgd2_2500	10.8403014930977	0.461088786709067	0.351244658933938	0.163378601962619	0.19250811732935	cgd2_2500	DNA polymerase alpha/epsilon subunit B
cgd2_2510	13.8149244156508	0.206403274111537	0.314175534328543	0.49185651183233	0.533813302029382	cgd2_2510	Glucose-methanol-choline oxidoreductase
cgd2_2520	2606.64466420505	-1.78685517572593	0.0611999422734813	5.44440902186089e-188	2.75321696738408e-186	cgd2_2520	Uncharacterized protein
cgd2_2523	1214.81670291501	-1.05550649524794	0.0827002011072707	1.34802418990726e-37	5.43975418048433e-37	cgd2_2523	Uncharacterized protein
cgd2_2530	446.521602263082	0.844312908657345	0.0769570675245232	4.66687076819882e-28	1.5145531047079e-27	cgd2_2530	Uncharacterized protein
cgd2_2533	6584.66812858261	-0.7971595148175	0.0585506139167097	2.5231264406407e-42	1.11012005840965e-41	cgd2_2533	Uncharacterized protein
cgd2_2540	2383.00506775622	-0.0436640245800385	0.109213874719172	0.688557715938763	0.721991620780934	cgd2_2540	Glutaredoxin
cgd2_2550	64.3139958977623	1.68951873305021	0.189224866883817	1.64302390690174e-19	4.36428225270775e-19	cgd2_2550	Uncharacterized protein
cgd2_2560	11507.0882368778	-1.87498211865181	0.0507947958079975	3.49880193047664e-297	6.65605414869247e-295	cgd2_2560	Uncharacterized protein
cgd2_2570	4316.70211911652	-0.659971760767677	0.089898239128344	1.80806921440092e-13	3.97755314511656e-13	cgd2_2570	Uncharacterized protein
cgd2_2580	423.702341698007	0.261670084148813	0.0851708667539867	0.00203515266606051	0.00287193037828037	cgd2_2580	Uncharacterized protein
cgd2_2590	4.90468751403597	0.255948141801384	0.932815632755732	0.560803615458934	0.602584842323411	cgd2_2590	Uncharacterized protein
cgd2_260	5203.35027239149	-1.10784176519283	0.0846555508325543	2.2161251720601e-39	9.34891242067591e-39	cgd2_260	Uncharacterized protein
cgd2_2600	1005.32207075613	-1.7072375392821	0.0741418953340281	4.07574538928726e-118	6.87029655282811e-117	cgd2_2600	Uncharacterized protein
cgd2_2610	437.900518543179	0.846407230994956	0.0727375257491819	1.6058645816794e-31	5.67235102016727e-31	cgd2_2610	Secreted GGC gene family protein
cgd2_2620	360.564037198546	-0.850678079394835	0.0999394385010258	1.06612053457251e-17	2.66530133643128e-17	cgd2_2620	Uncharacterized protein
cgd2_2630	271.290078427527	1.21921932677104	0.0957839342467179	2.12913938324361e-37	8.565872946685e-37	cgd2_2630	Uncharacterized protein
cgd2_2640	60.4058049009986	1.82095007552026	0.209160352316497	2.17636069514317e-18	5.59135754154145e-18	cgd2_2640	Uncharacterized protein
cgd2_2650	997.53502168918	2.19418699202797	0.206721925297355	4.89960603872441e-27	1.55967538842263e-26	cgd2_2650	Uncharacterized protein
cgd2_2660	6871.83590296108	-0.0938434240066661	0.0583441445777345	0.10378646091505	0.126179826949369	cgd2_2660	UDP N-acetylglucosamine transporter-like nucleotide sugar transporter
cgd2_2670	1927.82808577251	-0.23942188410011	0.0859864767421797	0.00494551181631788	0.00678945694370788	cgd2_2670	UDP N-acetylglucosamine transporter-like nucleotide sugar transporter
cgd2_2680	1852.13488077539	0.81065000648522	0.0690715177284786	5.9419424828087e-32	2.12516206077178e-31	cgd2_2680	cation transport Atpase
cgd2_2690	536.52551634212	0.341375330572818	0.0820900366629947	3.07534138008612e-05	4.8792648186831e-05	cgd2_2690	Bromodomain containing protein
cgd2_270	2521.71120138653	-1.62165038826626	0.0654564522345316	4.30942417233059e-136	9.40773200462334e-135	cgd2_270	Eukaryotic translation initiation factor 3 subunit D
cgd2_2700	697.976701215555	0.75840146292696	0.113623618410317	1.96709938107537e-11	4.05289428952869e-11	cgd2_2700	Brf1p like coiled coil protein
cgd2_2710	657.054110187218	-0.39368105545381	0.076815909450609	2.64608497689022e-07	4.6405221609642e-07	cgd2_2710	RNA methyltransferase TrmA-like protein
cgd2_2720	229.825171391597	0.336516267594757	0.0953985043084644	0.000382984375637763	0.00056857026409248	cgd2_2720	ARM repeat containing protein
cgd2_2730	3420.58703398209	-0.861309622394068	0.0571721518657245	1.88250833150837e-51	1.00008255111382e-50	cgd2_2730	Po1 beta superfamily nucleotidyltransferase
cgd2_2740	734.581644368096	1.324154507888	0.0856065574059851	2.58651676329385e-54	1.46777478257939e-53	cgd2_2740	Mitochondrial matrix Mmp37
cgd2_2750	494.788686442008	2.26699518573433	0.0870982035259565	3.74695044833562e-151	1.06921907436434e-149	cgd2_2750	Structural maintenance of chromosomes protein
cgd2_2760	120.971775945025	-2.44841975720506	0.160903918752906	1.79687733392048e-53	9.97017354029491e-53	cgd2_2760	insulinase-like peptidase
cgd2_2770	59.6643045262645	-1.13825387102005	0.211661320034214	4.02313367234206e-08	7.28247350294814e-08	cgd2_2770	U5 small nuclear ribonucleoprotein 200kDA helicase/Pre-mRNA splicing helicase BRR2 2
cgd2_2780	0.94373123790205	-0.331589631619249	0.879505309603569	0.482895457442049	0.524800694363707	cgd2_2780	dCMP deaminase
cgd2_2790	838.712828803423	-1.49575426441395	0.12329368278435	2.83594354733999e-34	1.06181766369478e-33	cgd2_2790	ZC3H15/TMA46 family C-terminal domain containing protein
cgd2_280	16708.1386532241	-0.982495348255665	0.0626887064548758	6.78711225855527e-56	3.99330095330314e-55	cgd2_280	Ribosomal protein L15
cgd2_2800	278.250910597874	-0.879804603312548	0.100953957962934	1.55973269276711e-18	4.03048648616081e-18	cgd2_2800	THUMP RNA binding domain containing protein
cgd2_2810	131.834651108083	-0.586145026933007	0.121122606009452	1.03401258740511e-06	1.75334477363473e-06	cgd2_2810	mRNA splicing factor SYF2
cgd2_2820	427.010823083239	-0.693218589469898	0.0867620735021149	9.64715306268233e-16	2.2710887734482e-15	cgd2_2820	Spt4/RpoE2 zinc finger
cgd2_2830	107.957311582447	0.926149938635893	0.139196999860798	1.57600950889579e-11	3.2588809461898e-11	cgd2_2830	Coenzyme Q3/methyltransferase
cgd2_2840	176.890787044683	3.36873903740027	0.146498572669383	1.57781357885781e-117	2.61550425209003e-116	cgd2_2840	Pleckstrin homology domain containing protein
cgd2_2850	20.9225238362479	3.0499892000657	0.396103768686909	3.17661295233601e-15	7.33558886970078e-15	cgd2_2850	Uncharacterized protein
cgd2_2860	62.7914695221527	2.82660227608906	0.249381949467605	4.35663645432321e-30	1.48631619428021e-29	cgd2_2860	Uncharacterized protein
cgd2_2870	2543.40228411206	0.303012526398328	0.092342918005999	0.000989141122369876	0.00142864019662605	cgd2_2870	Ribosomal protein S28e
cgd2_2880	11.0326930181559	0.957756821285353	0.434812247802259	0.0162920895708963	0.0214454358602078	cgd2_2880	WD-40 repeat containing protein
cgd2_2890	17.0651564147616	0.502463692966576	0.342207788570623	0.1214418065332	0.146088532701034	cgd2_2890	Biotin--acetyl-CoA-carboxylase ligase
cgd2_290	73.5312956595911	0.933922959003678	0.184629970245519	2.58626480747949e-07	4.54159468390355e-07	cgd2_290	Uncharacterized protein
cgd2_2900	10.5192954516802	-0.265162891968304	0.335740141783475	0.402903903890712	0.443905431892828	cgd2_2900	Uncharacterized protein
cgd2_2910	3610.40451909279	-1.05056562871964	0.0617702206850439	1.54818289704285e-65	1.10446262030111e-64	cgd2_2910	WD repeat containing protein
cgd2_2920	41.8366231730987	1.89758063463609	0.300970144911652	6.73867031131398e-11	1.35622105257931e-10	cgd2_2920	ER lumen protein retaining receptor
cgd2_2930	84.0607894846529	-1.50650064307234	0.148685455243812	1.11668848249109e-24	3.35174341664306e-24	cgd2_2930	Uncharacterized protein
cgd2_2940	5134.12392576956	1.97697323862361	0.0900436358034301	2.04342768376682e-107	2.83454638772516e-106	cgd2_2940	type 1 K Homology domain containing protein
cgd2_2950	309.424146850494	-0.468278861685639	0.0943581423526933	5.92521619022903e-07	1.01680578522186e-06	cgd2_2950	RING/Armadillo-type fold domain containing protein
cgd2_2960	905.028161317442	0.45809552780969	0.0750881947757794	9.34654735041925e-10	1.79000271643935e-09	cgd2_2960	Serine/threonine phosphatase
cgd2_2970	2050.42944665397	-0.782350924657386	0.0611887557026667	1.4768617109089e-37	5.95364534316959e-37	cgd2_2970	DNA-directed RNA polymerase II
cgd2_2980	480.648158618257	3.26935520131798	0.0979727477263639	1.00970498076211e-246	1.15250611375561e-244	cgd2_2980	Uncharacterized protein
Cgd2_2990	8606.64970506714	-0.541523050980085	0.097864350122004	2.21257763027806e-08	4.05098424975291e-08	Cgd2_2990	60S ribosomal protein L13
cgd2_30	399.20062846669	3.39849730602921	0.120140198521614	1.32182501044395e-177	6.00078513264044e-176	cgd2_30	Cysteine desulfurase/selenocysteine lyase-like PLP dependent transferase superfamily protein
cgd2_300	120.304224834057	0.249695272822003	0.147167294996203	0.0852059237105056	0.104320461300481	cgd2_300	Histidine kinase/DNA gyrase B/HSP90-like ATPase
cgd2_3000	6025.62778193712	-0.346079471511728	0.0720458824801383	1.46114526134499e-06	2.46298536669756e-06	cgd2_3000	40S ribosomal protein S16
cgd2_3010	169.632030345415	4.53622210721224	0.187137218658636	9.11293913324775e-130	1.83869655744065e-128	cgd2_3010	N-ethylmaleimide-sensitive factor (NSF1)-like AAA Atpase
cgd2_3020	31.7081886792712	1.71366061296258	0.24263895155214	4.66901444913889e-13	1.01724688318831e-12	cgd2_3020	PH domain-like protein
cgd2_3030	108.227154291759	4.31342593071048	0.217353783329637	8.73012461925809e-89	8.87451599336795e-88	cgd2_3030	Uncharacterized protein
cgd2_3040	40.6688312130138	4.04206157683575	0.328335170319343	2.13057659533039e-35	8.23177320923105e-35	cgd2_3040	Uncharacterized protein
cgd2_3050	252.890721069414	3.84626760171061	0.147760600693741	7.86403122187892e-150	2.1817225507921e-148	cgd2_3050	Uncharacterized protein
cgd2_3060	282.201758287004	3.51486889881404	0.136251892800152	4.44596732531929e-148	1.20011077463855e-146	cgd2_3060	Uncharacterized protein
cgd2_3070	4974.86066598569	0.287908154269307	0.0522775048962061	3.71835797629161e-08	6.73688894117234e-08	cgd2_3070	High mobility group box domain containing protein
cgd2_3080	11.871299709923	3.56676816808632	0.609122993719948	2.77211726301884e-09	5.2288047524836e-09	cgd2_3080	CpTSP10 protein/Kringle domain containing protein
cgd2_3090	732.096024687643	0.849484713309801	0.0707010262698242	2.30998645668107e-33	8.49760211274481e-33	cgd2_3090	Uncharacterized protein
cgd2_310	2764.45528107944	-1.00864585635432	0.0513413243632026	3.9124321324122e-86	3.79372970121038e-85	cgd2_310	Equilibrative nucleoside transporter
cgd2_3100	182.382345116713	1.74992002354258	0.109093434620557	5.47225055224403e-58	3.33765510781907e-57	cgd2_3100	Acyltransferase 3
cgd2_3110	13392.1735297515	0.280374079344311	0.0561002803268142	5.60073777894173e-07	9.62363330188052e-07	cgd2_3110	Uncharacterized protein
cgd2_3120	3596.29213031296	-0.817119906667802	0.0700889296099866	1.28210474027092e-31	4.54481671462496e-31	cgd2_3120	Uncharacterized protein
cgd2_3130	16.3129780115307	0.464183889171209	0.293145422126451	0.097193952573278	0.11841715173231	cgd2_3130	Uncharacterized protein
cgd2_3140	1.61133511820453	-0.931004060035471	1.01759486287048	0.121434718035053	0.146088532701034	cgd2_3140	Uncharacterized protein
cgd2_3150	1.94707284272244	0.941763842022673	1.1428615205213	0.114830241661232	0.138719932094534	cgd2_3150	Ubiquitin fusion degradation protein UFD1
cgd2_3160	0.537854662989119	0.78316143664364	1.24271305574255	0.245843034806801	0.281416310616954	cgd2_3160	Uncharacterized protein
cgd2_3170	0.98708541814696	0.305221758797005	0.836004731219219	0.555428118618429	0.597568359211371	cgd2_3170	Rab-GTPase-TBC domain containing protein
cgd2_3180	3.61322553211946	-0.164164859848932	0.524489541735213	0.713872506774499	0.745405296540544	cgd2_3180	DNA polymerase III delta subunit
cgd2_3190	14.2656870802032	1.30294952576636	0.328785371153162	3.59464326418689e-05	5.68511474284506e-05	cgd2_3190	Protein kinase
cgd2_320	94.370323132672	3.4013420525518	0.202180891258204	5.01218175670862e-64	3.41700786997456e-63	cgd2_320	Activator of Hsp90 ATPase homolog 1-like protein
cgd2_3200	28.1954185773358	0.387517188884956	0.226408037555999	0.0807822312196241	0.0992694597731154	cgd2_3200	Glucose-6-phosphate isomerase
cgd2_3210	299.684980908028	-0.599891199445588	0.1023213739649	3.71654536763918e-09	6.98053537551412e-09	cgd2_3210	Uncharacterized protein
cgd2_3220	2198.56596540776	0.774193990162808	0.0600949031081035	4.18570759827593e-38	1.70980591565566e-37	cgd2_3220	FDF/Scd6-like Sm domain containing protein
cgd2_3230	2468.5952202715	-0.020395332981421	0.0766393169819173	0.783543858187538	0.809689010206729	cgd2_3230	DnaJ/Thioredoxin domain containing protein
cgd2_3240	90.4918376426849	3.38138201588416	0.19836379183511	4.35137822791089e-66	3.1378620975639e-65	cgd2_3240	Arf GTPase activating protein
cgd2_3250	433.643918616622	0.63890872484355	0.0815100091342535	3.68413432301047e-15	8.49775786398777e-15	cgd2_3250	Tetratricopeptide repeat
cgd2_3260	207.711498134231	-0.741966087610861	0.123067622598508	1.07695116425079e-09	2.05857411539804e-09	cgd2_3260	Phosphoglucomutase
cgd2_3270	383.908787235648	-0.76995725049693	0.0905778275686391	1.78869006614671e-17	4.44945007114329e-17	cgd2_3270	Phosphoglucomutase
cgd2_3280	104.079040770742	0.539824643884578	0.160868505119177	0.000652946108463483	0.00095515185035211	cgd2_3280	Uncharacterized protein
cgd2_3290	5527.98770297984	-0.682186228363289	0.0700556149577501	1.48506436513711e-22	4.24076636077395e-22	cgd2_3290	Uncharacterized protein
cgd2_330	2064.95983747943	0.0106566007200433	0.0597583989767314	0.862684662563518	0.877846466363029	cgd2_330	Notchless
cgd2_3300	7.41129351506993	2.52184815726788	0.584671994542035	4.43764237288544e-06	7.36228458458362e-06	cgd2_3300	RecQ mediated genome instability protein N-terminal domain containing protein
cgd2_3310	164.149587333353	-2.99169174559889	0.158507575469626	1.42207647031293e-80	1.26248788864448e-79	cgd2_3310	Uncharacterized protein
cgd2_3320	6.86982329458048	-0.0962600087481539	0.42180162649327	0.801324906589166	0.825926987054623	cgd2_3320	Papain family cysteine protease
cgd2_3330	232.245769927763	-0.863940790521204	0.108128623898686	8.90500550007129e-16	2.09761184981043e-15	cgd2_3330	Hsp70 protein
cgd2_3340	361.470859966092	-0.654473360047112	0.0993788611291758	3.79338747364329e-11	7.69658860193243e-11	cgd2_3340	Ser/Thr protein kinase
cgd2_3350	27.0285738569341	-0.184370327922292	0.251285519521804	0.450191200002197	0.491531523369439	cgd2_3350	Uncharacterized protein
cgd2_3360	0.824974396499292	1.32930619180125	1.83794687596355	0.0725313148294803	0.0897097841311994	cgd2_3360	Uncharacterized protein
cgd2_3370	1.12582034206807	0.81024945082768	0.985951592089143	0.169960300550206	0.199644634136452	cgd2_3370	unspecified product
cgd2_3380	492.672737903005	1.58203221273269	0.137799900605632	6.35609342783476e-31	2.21575857279231e-30	cgd2_3380	FAM76 protein
cgd2_3390	5.11922093249452	1.47913160612479	0.609573374824049	0.00530264227458613	0.00726227490125868	cgd2_3390	Uncharacterized protein
cgd2_340	2517.0544436544	-1.32238240113546	0.0757408666035757	6.80856985757012e-69	5.10323388011118e-68	cgd2_340	RING/FYVE/PHD-type Zinc finger-containing protein
cgd2_3400	1079.81964564297	-0.580511764149987	0.0517957005696618	3.07201915725459e-29	1.02872728694318e-28	cgd2_3400	Dynamin-related protein
cgd2_3403	241.071760572934	-0.415801124603761	0.0992816261102752	2.62123662707234e-05	4.17537493028468e-05	cgd2_3403	Uncharacterized protein
cgd2_3410	411.938091900903	1.09764305426776	0.0895133956847871	1.41596888766611e-34	5.34668781306817e-34	cgd2_3410	ARF1/2 like small Gtpase
cgd2_3420	2886.80413307988	-1.01264193172361	0.0746974839362591	3.71031821650926e-42	1.62887046977522e-41	cgd2_3420	Programmed cell death protein 2
cgd2_3430	8502.13707068654	-1.17527063314276	0.0668361054980425	1.53622914291472e-69	1.16015792550932e-68	cgd2_3430	SDA1-like protein
cgd2_3440	4810.23447649924	-0.852934111327761	0.0620723220957816	3.46729021145137e-43	1.56341133123569e-42	cgd2_3440	Telomerase reverse transcriptase
cgd2_3450	37.9143400801457	-0.0890574914889686	0.206171326829806	0.659113320171383	0.693849200022312	cgd2_3450	Ubiquitin carboxyl-terminal hydrolase
cgd2_3460	38.0700162404857	0.326626253526456	0.239217795526062	0.160184246389983	0.189162301013296	cgd2_3460	Myb-like DNA-binding /CHY zinc finger domain-containing protein
cgd2_3470	1.28659846272543	-0.129497558484591	0.784198628607576	0.802177684051905	0.826565956389462	cgd2_3470	Uncharacterized protein
cgd2_3480	34.6141103375298	1.5470637963224	0.287734779189601	2.65398638132397e-08	4.83919470259664e-08	cgd2_3480	Uncharacterized protein
cgd2_3490	127.051650830715	-0.989212209509358	0.182328014006421	3.16714378990656e-08	5.76172105677446e-08	cgd2_3490	AP2/ERF domain containing protein
cgd2_350	3268.51466921254	-0.404694417164582	0.0913124917018337	8.86117041358372e-06	1.45262108339216e-05	cgd2_350	60S ribosomal protein L39
cgd2_3500	26.1889625979605	-1.57774883451502	0.26377963396179	6.29697138944959e-10	1.21528505801213e-09	cgd2_3500	Uncharacterized protein
cgd2_3510	593.867597796647	0.308441837677945	0.0829190275574655	0.000203114963784126	0.000308651304799384	cgd2_3510	Cus1p U2 snRNP protein
cgd2_3520	1742.02962924055	-0.336897520819825	0.0706166957535905	1.76744531974808e-06	2.96304828048409e-06	cgd2_3520	Uncharacterized protein
cgd2_3530	2.21291099688112	2.2153745888438	1.10142521189553	0.00850094397290796	0.0114193917860684	cgd2_3530	RNA binding motif
cgd2_3540	11.456635353505	0.0525987859279322	0.364021156978752	0.878092507068862	0.891254970970555	cgd2_3540	PHD domain containing protein
cgd2_3550	146.976233753447	-0.667624245517076	0.133513816751603	4.47075715625378e-07	7.7318938697982e-07	cgd2_3550	Nucleoporin NSP1/NUP62
cgd2_3560	1.66701025080025	0.191421160812586	0.696832523793506	0.711569165101868	0.743388811344656	cgd2_3560	Protease PrsW
cgd2_3570	2096.11846613461	-0.453456709939598	0.0881667298288589	2.3052135828394e-07	4.05340152440291e-07	cgd2_3570	Dus1p tRNA dihydouriding synthase
cgd2_3580	17.983025002095	1.46863071910396	0.326639969069561	2.4807891419918e-06	4.14849419098252e-06	cgd2_3580	Uncharacterized protein
cgd2_3585	704.051352157517	-0.782934829108618	0.0705388224769246	8.9289692665106e-29	2.94803572063718e-28	cgd2_3585	unspecified product
cgd2_3590	666.867618351867	-0.502206133812294	0.0715475985089418	1.90020939895751e-12	4.05520114788208e-12	cgd2_3590	Uncharacterized protein
cgd2_360	3263.32760769511	-0.81692198254575	0.0526054518274934	8.07672837637708e-55	4.64266616742826e-54	cgd2_360	Eukaryotic translation initiation factor 3 subunit B
cgd2_3600	1.78983286443348	0.0716888201741115	0.713360999038112	0.8883903406564	0.899878146785577	cgd2_3600	Uncharacterized protein with Armadillo-type fold
cgd2_3610	0.588947245244916	-0.173094240858097	0.879889800090852	0.707323574772708	0.739533546510591	cgd2_3610	Uncharacterized protein with WD40 repeat
cgd2_3620	0.990582401953356	-0.185684588522375	0.818657496751767	0.70214702796921	0.734698108102932	cgd2_3620	F-box domain containing protein
cgd2_3630	46.0900071922897	2.91266426905287	0.239582524973866	1.60426985865408e-34	6.05199063769884e-34	cgd2_3630	Uncharacterized protein
cgd2_3640	2002.21387024345	0.380933719317682	0.139671525186684	0.00595548654539235	0.00810084056821329	cgd2_3640	Bromodomain containing protein
cgd2_3645	0.257569216817921	-0.0172084914750985	1.01740018430235	0.838781047562229	0.857677155483008	cgd2_3645	unspecified product
cgd2_3650	827.173709989774	0.165224769408387	0.114779916111879	0.148333310267797	0.175895391665137	cgd2_3650	HAD-like domain containing protein
cgd2_3660	11.9031138301727	-0.393005218441887	0.359536603810566	0.241799032512126	0.277025275275579	cgd2_3660	Subtilase family
cgd2_3670	17.0585357327904	0.517128311722264	0.349172337508427	0.116358490335197	0.140396305916373	cgd2_3670	Uncharacterized protein
cgd2_3680	7025.73648142243	-0.858556605658813	0.0615239833230168	5.96392829417548e-45	2.77691066844185e-44	cgd2_3680	Ribosome biogenesis protein BOP1-like protein
cgd2_3690	788.368625716708	0.535265432832255	0.104829230737472	2.99548836452932e-07	5.23718862857533e-07	cgd2_3690	Armadillo-like helical containing protein
cgd2_370	20.5769555970579	2.68167555712859	0.363623092494746	4.39418577115881e-14	9.84011892140105e-14	cgd2_370	ARM repeats containing protein
cgd2_3700	98.3688226549704	-1.1253268857054	0.147223828295415	9.41615861479589e-15	2.14497517102254e-14	cgd2_3700	SWI/SNF related transcriptional regulator ATpase
cgd2_3710	7.10115067193763	2.18072188525872	0.509338116353338	3.78987153772438e-06	6.30330424363401e-06	cgd2_3710	Pfa MAL6P1.309 like protein
cgd2_3720	20.4745368238038	-0.0631380784166824	0.284885126364411	0.815360482111985	0.838015211226493	cgd2_3720	Uncharacterized protein
cgd2_3730	31813.8363633116	-0.583473843402834	0.0462024697062239	1.08554112879457e-36	4.30659067481064e-36	cgd2_3730	Glutathione S-transferase C-terminal domain containing protein
cgd2_3740	485.000363820068	-0.121454145757695	0.0879291927495042	0.170422727863195	0.200070172733901	cgd2_3740	Uncharacterized protein
cgd2_3750	285.936344987613	2.72176110273044	0.124619949492043	6.42677771140384e-107	8.88407507164648e-106	cgd2_3750	Uncharacterized protein
cgd2_3760	116.436310009933	1.44987917726244	0.137840442871909	3.16610398507951e-26	9.88943347958768e-26	cgd2_3760	Trafficking protein particle complex subunit 2
cgd2_3770	66.3714833281314	1.43382452505372	0.175597599524829	1.40298880885543e-16	3.39487600931402e-16	cgd2_3770	Uncharacterized protein
cgd2_3780	2567.24732165292	-0.929891029786947	0.0631956420205765	2.79821051410845e-49	1.42769489193656e-48	cgd2_3780	Uncharacterized protein
cgd2_3790	321.884314393972	-0.251676468868381	0.103456997246908	0.0147185995297895	0.0194126131137368	cgd2_3790	Uncharacterized protein with EF-hand domain
cgd2_380	34.563111251137	0.216282484696557	0.205470004832801	0.277770698494601	0.315164425017305	cgd2_380	Dephospho-CoA kinase
cgd2_3800	139.569602750642	-0.72289945189775	0.117674067442732	5.35206761495865e-10	1.03555658051578e-09	cgd2_3800	Uncharacterized protein
cgd2_3810	14.9219472650808	1.97149235030912	0.360458466366044	1.62469985760087e-08	2.98834066810105e-08	cgd2_3810	FCP1 homology/Dullard phosphatase/HAD-like domain containing protein
cgd2_3820	2.79504506893723	1.82820843049867	0.81170450576353	0.00581205855831808	0.0079138288822361	cgd2_3820	Uncharacterized protein
cgd2_3830	508.838118873187	-2.47907897386014	0.0825586939361691	6.15872541561057e-199	3.46536732892454e-197	cgd2_3830	Uncharacterized protein
cgd2_3840	509.659231520276	-3.09413660408304	0.121717233064609	1.57985506566373e-143	3.89600060946087e-142	cgd2_3840	Uncharacterized protein
cgd2_3850	8.21403591606055	3.06571114435833	0.627799370352548	3.81385946679885e-07	6.61875263677732e-07	cgd2_3850	Formin Homology 2 Domain
cgd2_3860	234.544970630754	-1.80216696048186	0.11702796968676	7.7688392071752e-54	4.37133980741759e-53	cgd2_3860	BBOX Zinc finger domain containing protein
cgd2_3870	124.122394819607	-0.771576649388493	0.124060650265777	3.34207779025686e-10	6.52252113926534e-10	cgd2_3870	ABC transporter
cgd2_3880	24.0004940684937	-0.303036438607159	0.254655921074405	0.219805752805032	0.253426834763666	cgd2_3880	ad51-like AAA domain containing protein
cgd2_3890	1.2632093062291	0.275951297770179	0.748479039006191	0.602643165168728	0.640990267531701	cgd2_3890	Serine/threonine-protein kinase
cgd2_390	1267.95422185331	2.40036596399514	0.156047381818492	3.29754168483928e-54	1.86596020268172e-53	cgd2_390	Uncharacterized protein
cgd2_3900	2.4207239847465	-0.929952935856398	0.72337536799517	0.0938537967759817	0.114522271875396	cgd2_3900	Uncharacterized protein
cgd2_3910	33.2354123591554	-0.0888316632231556	0.199147583680873	0.647399254239523	0.682777196591049	cgd2_3910	Enhancer of rudimentary
cgd2_3913	5.80332668085442	-0.0562998833594614	0.432999892439092	0.883502524686433	0.895835681756929	cgd2_3913	Uncharacterized protein
cgd2_3920	477.218772952972	1.90639941775076	0.112847449565699	1.06121561544234e-64	7.38598673117099e-64	cgd2_3920	unspecified product
cgd2_3930	2837.21589418654	-1.30752440175609	0.0789007616045721	4.79549150127654e-62	3.17185240854301e-61	cgd2_3930	Deoxyhypusine synthase
cgd2_3940	41.5078493545099	2.87495121432682	0.262280100990061	1.82006426373002e-28	5.97465631355911e-28	cgd2_3940	fatty acid binding protein
cgd2_3950	711.504763893231	0.974126769055647	0.0791434625279376	3.75180994288283e-35	1.44120006940547e-34	cgd2_3950	Translation elongation factor EF1B/ribosomal protein S6
cgd2_3960	4581.80149842012	-0.826529639624421	0.0573920967532188	3.36946137916351e-47	1.65571933699363e-46	cgd2_3960	V-ATPase subunit H
cgd2_3970	13.68346998277	3.01578648405948	0.480417722722911	9.16042333834025e-11	1.82979456183347e-10	cgd2_3970	RNA recognition motif domain containing protein
cgd2_3980	242.966805081864	2.03063031679048	0.113400217527241	7.40926387381953e-72	5.74757459726389e-71	cgd2_3980	Myb domain containing protein
cgd2_3990	187.374898445077	-1.62285312973716	0.137320173038478	1.0359155124111e-32	3.76225679280211e-32	cgd2_3990	EF-hand domain containing protein
cgd2_40	328.435438518414	3.00100909285488	0.124875074540617	1.26777965615422e-129	2.5451154403699e-128	cgd2_40	AP endonuclease 1
cgd2_400	4727.24727530618	-0.221927342347288	0.0718240089685223	0.00187894822887444	0.00266278757515197	cgd2_400	Signal peptide containing protein
cgd2_4000	55.4071086893794	-0.1103583603935	0.20927623700281	0.58086334078847	0.620965760355884	cgd2_4000	Uncharacterized protein
cgd2_4010	133.307752718442	-0.960135619744731	0.138901453885442	3.47953361038378e-12	7.37048609410561e-12	cgd2_4010	MAL7P1.13-like protein
cgd2_4020	3115.22976318552	-1.2371051207703	0.0806499184440122	2.15310430927715e-53	1.19301688149268e-52	cgd2_4020	Uncharacterized protein
cgd2_4030	2.88009435718716	2.19483090751646	0.927803764437188	0.00490229363494746	0.00673475346341647	cgd2_4030	Uncharacterized protein
cgd2_4040	481.158570788874	-2.55999339525296	0.250916370540417	2.92075372121873e-25	8.94131120020599e-25	cgd2_4040	DEXDc/Helicase domain containing protein
cgd2_4050	45.7048886035177	1.94814651122642	0.214743466559933	2.34951524967957e-20	6.34639176637585e-20	cgd2_4050	Triacylglycerol lipase with Patatin-like phospholipase domain
cgd2_4060	73.3854970399749	0.054671283536225	0.15349344290761	0.719054762625451	0.750228199709762	cgd2_4060	Uncharacterized protein
cgd2_4070	46.7084370187796	-0.333148625730104	0.192592880551321	0.0755645408463729	0.0932304943425755	cgd2_4070	DNA recombination and repair protein RecA-like
cgd2_4080	49.0791134982179	-0.60433743732108	0.193380216076195	0.00139483500329578	0.00199440438015986	cgd2_4080	OB fold single strand binding protein
cgd2_4090	3899.57452071091	-1.69384632236769	0.0707570301848471	2.64249111866247e-127	5.12463690245464e-126	cgd2_4090	50S ribosome-binding GTPase
cgd2_410	12266.6691527321	-1.45257235309334	0.0765819807381684	8.30115254320861e-81	7.40918761156524e-80	cgd2_410	Signal peptide containing protein
cgd2_4100	7395.37415973253	-0.833337004409312	0.115853731295853	4.15941160862223e-13	9.08521015661334e-13	cgd2_4100	Uncharacterized protein
cgd2_4103	10.8933523593299	0.0624133721191402	0.359737022677923	0.854101249315302	0.869998595363241	cgd2_4103	Uncharacterized protein
cgd2_4110	18.6092929930638	1.07733293418105	0.325912253382039	0.000460392896884314	0.000679951801498275	cgd2_4110	Ubiquitin-conjugating enzyme
cgd2_4120	66.410322795329	2.30171430042068	0.185163445240055	2.31270931945862e-36	9.10273274013515e-36	cgd2_4120	Peptidyl-prolyl cis-trans isomerase
cgd2_4130	31.3871876997299	1.69898087312344	0.245797618112561	1.15141257689549e-12	2.47839075684131e-12	cgd2_4130	Rho termination factor
cgd2_4140	186.118597416674	-0.855381120031178	0.129282301464644	2.61406440066789e-11	5.34451754384249e-11	cgd2_4140	Mitochondrial import inner membrane translocase subunit tim17
cgd2_4150	1647.65347114273	0.19919078929863	0.105362914928547	0.0578712531754413	0.0723843633174352	cgd2_4150	Articulin family protein
cgd2_4160	1067.71574969531	-0.264668758234429	0.0765921557696333	0.000537448191465127	0.000789667350093116	cgd2_4160	Uncharacterized protein
cgd2_4170	559.222007624123	-0.644381714788124	0.0852071586197805	3.01762039462964e-14	6.78794677733413e-14	cgd2_4170	Uncharacterized protein
cgd2_4175	34.3550319160947	1.18633093619512	0.236948079700879	2.91445071474449e-07	5.10220447213157e-07	cgd2_4175	unspecified product
cgd2_4180	38.8502590485318	3.0548499619354	0.298656799975526	3.62750007312106e-25	1.1079405804372e-24	cgd2_4180	Uncharacterized protein
cgd2_4190	11.2569049730585	5.4433205071272	0.959434237288889	2.44332872090836e-09	4.61735962158416e-09	cgd2_4190	DEXDc/HELICc domain containing protein
cgd2_420	19248.1151427197	-0.660449914540609	0.0739658008413214	3.20286864307845e-19	8.4402771959752e-19	cgd2_420	Signal peptide containing protein
cgd2_4200	804.418482328119	1.42641902770938	0.0847859643252177	5.05771705377019e-64	3.44217710899692e-63	cgd2_4200	Organic solute transporter subunit alpha/Transmembrane protein 184
cgd2_4210	25.6939861100141	3.56009477996462	0.405983434761844	7.457474170562e-19	1.94468729186653e-18	cgd2_4210	Uncharacterized protein
cgd2_4220	24.2892180784519	0.862111208575545	0.258691933239226	0.000589599922466497	0.00086375199495917	cgd2_4220	Uncharacterized protein
cgd2_4230	3.18491505944475	1.57439151169963	0.934843468962422	0.0266948389315797	0.0345691674332774	cgd2_4230	Uncharacterized protein
cgd2_4240	306.198422535985	1.44071020033373	0.0952330747084154	7.02016334043045e-52	3.76956351411555e-51	cgd2_4240	unspecified product
cgd2_4250	11.257682439378	2.11197304352746	0.44487074745431	4.12837988378948e-07	7.15836702940059e-07	cgd2_4250	SPAC1486.03c-like tuftelin-interacting protein with G-patch domain
cgd2_4260	10572.2605409546	-0.961862458935246	0.0513875257280227	1.90585277947014e-78	1.62342896673416e-77	cgd2_4260	40S ribosomal protein S6
cgd2_4270	37.4608584584035	1.16106704066796	0.241518080991429	6.22270836563927e-07	1.06648305108232e-06	cgd2_4270	Secreted insulinase-like peptidase
cgd2_4280	64.2296777033381	-0.654349162151023	0.187638753850262	0.000365183179485143	0.000543354488656666	cgd2_4280	Structure-specific endonuclease subunit SLX1-like protein
cgd2_4290	123.330228591892	1.85598825669917	0.131533672563468	7.81060970938049e-46	3.73246241494917e-45	cgd2_4290	Uncharacterized protein
cgd2_430	30751.724738203	-0.633120848813683	0.0878399604868381	3.67377860760009e-13	8.03324878892301e-13	cgd2_430	Signal peptide containing protein
cgd2_4300	1218.73366548485	-0.335101051647541	0.127410193402322	0.00800177447332627	0.0107814802768764	cgd2_4300	Maf-like protein
cgd2_4310	461.566875413283	0.95707631589185	0.07432685352722	3.86388012229065e-38	1.58482557377322e-37	cgd2_4310	Uncharacterized protein
cgd2_4320	1478.14514297993	1.12505725165058	0.0859562097796863	2.05543503092567e-39	8.68019339169986e-39	cgd2_4320	Thioredoxin/glutathione reductase selenoprotein
cgd2_4330	22.4248717205709	2.66193531170191	0.327501683483877	1.44469310389834e-16	3.48944918384152e-16	cgd2_4330	Trafficking protein particle complex subunit
cgd2_4340	26.6882321639	1.30208182640161	0.253626573517444	1.3656667597936e-07	2.42589537811269e-07	cgd2_4340	Mitogen-activated protein kinase
cgd2_4350	177.480899263667	2.26471108681073	0.159164613380279	6.43636068644011e-47	3.14343043304746e-46	cgd2_4350	Patched family protein
cgd2_4360	353.371095505344	1.61083022624246	0.101343020588662	6.17507502875185e-57	3.69856442876516e-56	cgd2_4360	Uncharacterized protein
cgd2_4370	1599.41609021802	-0.972604929008239	0.0808809559669783	1.41225272272543e-33	5.21919484485486e-33	cgd2_4370	Signal peptide containing protein
cgd2_4380	464.637007953958	1.69877137812794	0.0890493300877829	7.87795473821075e-82	7.18548611396163e-81	cgd2_4380	Signal peptide containing protein/gene anchored to telomere
cgd2_440	177.348753844279	2.93697234633534	0.130377693925646	1.58761774720829e-112	2.42081408400653e-111	cgd2_440	Signal peptide containing protein
cgd2_450	756.898586587222	0.524606493635766	0.080739621187457	6.8292792760656e-11	1.3730735132301e-10	cgd2_450	Signal peptide containing protein
cgd2_470	855.397974300101	-2.6681320388326	0.100188372226874	2.72000925154667e-157	8.23214921206738e-156	cgd2_470	Uncharacterized protein
cgd2_480	33.1168723702557	-1.01488905072911	0.229996699106979	5.21732032671322e-06	8.62715012633249e-06	cgd2_480	Uncharacterized protein
cgd2_490	139.392905242503	-3.1317588011491	0.14962868869236	3.54947624215825e-98	4.24555616389886e-97	cgd2_490	Uncharacterized protein
cgd2_50	11754.0846901018	-1.24632967659456	0.0498670132091596	3.14661040239281e-138	7.30311060206892e-137	cgd2_50	SIK1 nucleolar protein Nop56
cgd2_500	3.8110760982302	-0.093854612880789	0.57961487144307	0.844202225881264	0.861893149091656	cgd2_500	BRCT domain containing protein
cgd2_510	3.34237982491056	0.471686517978944	0.625553423585218	0.348335206073927	0.387535907727981	cgd2_510	Homologous-pairing protein 2
cgd2_520	431.543855192932	-0.230718176459603	0.0860116128442352	0.00703856092489889	0.0095093171778732	cgd2_520	Mitochondrial carrier protein
cgd2_530	15.2675828606724	2.02665215247261	0.355262458125006	3.87205271547773e-09	7.26578233834361e-09	cgd2_530	Proteasome subunit beta type
cgd2_540	10.0263368089756	0.2680690286872	0.367280189329754	0.434383530998998	0.47609388376982	cgd2_540	Organic solute transporter Ostalpha
cgd2_550	26.925488988037	-0.0436870798690049	0.235215900647891	0.847784053610985	0.864357787265508	cgd2_550	Mannose-P-dolichol utilization defect 1-like protein with PQ-loop repeat
cgd2_560	64.604261162478	2.60824349171469	0.239639607917208	2.05326790592078e-28	6.72361088865042e-28	cgd2_560	Uncharacterized protein with Armadillo-like helical
cgd2_570	197.606353487494	0.348760333509093	0.12303665218376	0.0042534561911522	0.00586962261956927	cgd2_570	tRNA/rRNA methyltransferase-like protein
cgd2_580	25.3836293341707	1.55938150916767	0.259640662353151	7.74844267012365e-10	1.49109000323430e-09	cgd2_580	Uncharacterized protein
cgd2_590	29.9555883227367	1.56702187639848	0.257529157520297	4.95869683115938e-10	9.61650186431151e-10	cgd2_590	Nucleotide-sugar transporter
cgd2_60	509.862183876461	3.53098736742623	0.106136619152385	9.23146956893422e-244	1.02443669244145e-241	cgd2_60	ABC transporter
cgd2_600	477.881461459384	2.89107874762946	0.0883170350359001	7.45485800353987e-235	7.44553943103545e-233	cgd2_600	T-complex protein 1 alpha subunit
cgd2_610	19.4153508976595	3.71001184070967	0.414423256762025	1.17005189292536e-19	3.11208875648256e-19	cgd2_610	Uncharacterized protein
cgd2_620	132.487950662065	1.74631987390639	0.12806315835839	5.3227261519677e-43	2.39193374320708e-42	cgd2_620	Protein transport Sec61-beta/Sbh
cgd2_630	75.95372105213	0.49498629404286	0.206801979506941	0.0141658825753599	0.0186959699004172	cgd2_630	Inward rectifier potassium channel
cgd2_640	7.54509405824175	-0.584419680553585	0.528175389869421	0.194174069043184	0.226290958526115	cgd2_640	Metallo-dependent phosphatase-like protein
cgd2_650	0.729303196600898	0.407044003888218	0.974999785194337	0.397461098964521	0.438271347050306	cgd2_650	SUN domain containing protein
cgd2_660	101.310797607036	-0.807783817687122	0.168260094102463	1.10797734536556e-06	1.87558029437941e-06	cgd2_660	Uncharacterized protein
cgd2_670	32.4967798940229	-0.320993536294387	0.211731470531804	0.120877983891237	0.145497904683788	cgd2_670	Uncharacterized protein
cgd2_680	334.490028128322	3.81109291167909	0.190311341175585	2.92692816595677e-90	3.10986117632907e-89	cgd2_680	Uncharacterized protein
cgd2_690	3553.03229094799	0.668323316563589	0.101532493215303	4.3238148011253e-11	8.74614690151674e-11	cgd2_690	SPX/RING-type Zinc finger domain containing protein
cgd2_70	5371.75385369839	-1.3008382560398	0.0502368961567038	8.21261283713163e-149	2.2319311758055e-147	cgd2_70	ABC transporter
cgd2_700	132.781748520638	3.4819195531366	0.157391902822307	2.59868641780671e-108	3.62998330039784e-107	cgd2_700	PMS1/MutL family ATpase
cgd2_710	104.917900434901	2.91313098129718	0.185652502519682	2.11548151251918e-56	1.25951544597826e-55	cgd2_710	Predicted protease
cgd2_720	1949.66007672566	-0.818879273849615	0.063263917160254	1.44404953354857e-38	5.98441689473706e-38	cgd2_720	Arfaptin homology (AH) domain/BAR domain containing protein
cgd2_730	675.798211970269	-0.153672685871017	0.0724132687910182	0.0336917616104218	0.043265376931416	cgd2_730	Transcription factor IIIC subunit 5
cgd2_740	46.7805663387884	4.20386275344164	0.344383095800719	1.70830698706378e-34	6.43838340879228e-34	cgd2_740	Dynein light chain type 1/2
cgd2_750	171.426296955831	2.8979164252658	0.143178860161785	3.98126094429438e-91	4.28709904917953e-90	cgd2_750	WD40 repeat containing protein
cgd2_760	150.434433257928	1.69385969848275	0.134296751393178	1.7517728068187e-37	7.0547705274604e-37	cgd2_760	NSF attachment protein
cgd2_770	1184.54251239541	0.26207162591631	0.0847108107328337	0.00191899513399668	0.00271664973788686	cgd2_770	Bacterial surface antigen (D15)
cgd2_773	400.624341867402	-0.0525616070814344	0.0915459853164428	0.567826924401469	0.60931199650386	cgd2_773	unspecified product
cgd2_780	741.439697149464	0.0595077727129693	0.0665509010764395	0.371501132173651	0.41180550028683	cgd2_780	Uncharacterized protein
cgd2_790	33.0631661907994	0.766945091028787	0.243201255150858	0.0011598561227556	0.00166857227598439	cgd2_790	LH2/LCCL/SRCR domain containing protein
cgd2_80	1433.38211602086	0.124303771066987	0.0647859583186767	0.0538036485288286	0.0674656546995199	cgd2_80	ABC transporter family protein
cgd2_800	5.66192988046144	1.78373932277596	0.549216723397536	0.000375084926904754	0.000557464390991254	cgd2_800	Major facilitator superfamily
cgd2_810	1360.8435291801	-0.163546379219359	0.0631888076527692	0.00947612006934503	0.0126612373501784	cgd2_810	Calmodulin
cgd2_820	20148.5934507141	-0.57231039121001	0.0729409222323878	3.75243999379077e-15	8.64034453901679e-15	cgd2_820	Translation initiation factor SUI1
cgd2_830	175.635680982424	3.80085008478753	0.164940325035977	1.49960672957791e-118	2.54933144028245e-117	cgd2_830	Uncharacterized protein
cgd2_840	219.105428969966	2.41458638261602	0.142321768941863	7.24697847761299e-66	5.19778797451776e-65	cgd2_840	PIG-P
cgd2_850	20.427445164401	0.484651956792516	0.279504663584431	0.0697698762479463	0.0865354410464282	cgd2_850	Uncharacterized protein
cgd2_860	14.0276496246571	1.33148673910981	0.410292395958132	0.000520610266319568	0.000765772464634269	cgd2_860	Proteasome subunit beta type
cgd2_870	1375.8192949305	-1.29735792046975	0.0618602288707304	2.58546522733495e-98	3.10178185681776e-97	cgd2_870	Coiled-coil domain-containing protein
cgd2_880	151.76843124305	-2.67169959395409	0.14648015145068	2.13561904082864e-75	1.74474398120868e-74	cgd2_880	Uncharacterized protein with RING-type Zinc finger
cgd2_883	0.378946614219253	0.685097828164807	1.20942248706037	0.265579928002828	0.302276869621452	cgd2_883	unspecified product
cgd2_890	16.4884355968083	2.30456732568519	0.347297458418842	8.46239168493e-12	1.76908711571404e-11	cgd2_890	Uncharacterized protein
cgd2_90	7839.93553755448	0.179717985154617	0.0542666837393324	0.000815220043430643	0.00118515432078072	cgd2_90	ABC transporter
cgd2_900	732.360965677967	0.536598327925882	0.0626004404642377	9.4493166400119e-18	2.36677241234154e-17	cgd2_900	TCP-1/cpn60 chaperonin
cgd2_910	31.770741633425	0.313855566561418	0.296307604195252	0.262750693823906	0.299312524045197	cgd2_910	Protein kinase domain containing protein
cgd2_920	58.7504026503889	-0.0798097174945879	0.175875522989014	0.648023549955854	0.683074955692252	cgd2_920	Peptidase M16(Insulinase)
cgd2_930	29.0079217818663	0.328559984534499	0.237606094053996	0.157711276199023	0.186517628305239	cgd2_930	insulinase-like peptidase
cgd2_940	14597.5676826464	0.00915111748232075	0.0491505957337609	0.8700072532988	0.884621780842124	cgd2_940	Signal peptide plus transmembrane domain containing protein
cgd2_950	123.399752572717	-1.36155913610546	0.164325725490372	3.0390653441727e-17	7.53167869104834e-17	cgd2_950	Uncharacterized protein
cgd2_960	242.06508213106	-0.69826713279031	0.104420912033923	1.81400347977293e-11	3.74325614756863e-11	cgd2_960	Uncharacterized protein
cgd2_970	249.580179517356	0.338453499022534	0.103064706991357	0.000953788477801788	0.00138007423716702	cgd2_970	Uncharacterized protein
cgd2_980	810.726469456515	1.12649912653094	0.0780400690327107	1.92175544081458e-47	9.51352290713042e-47	cgd2_980	RNA polymerase Rpb5
cgd2_990	4294.74284703919	-0.064861645380097	0.0525791662224576	0.216523599792367	0.250003404962574	cgd2_990	Queuine tRNA-ribosyltransferase
cgd3_10	4457.94043816548	-0.949468537850589	0.0471991549607446	3.34683026124605e-90	3.5371922999148e-89	cgd3_10	Uncharacterized Secreted Protein (SKSR gene family)
cgd3_100	1.17866782264779	1.26718839769989	1.08037293099769	0.0663624886858178	0.0825656002179514	cgd3_100	Uncharacterized protein
cgd3_1000	39.1302652833695	0.0463497529932242	0.216396937249166	0.828729851390202	0.849352425937367	cgd3_1000	Uncharacterized protein
cgd3_1010	317.439971124078	-0.125277582394765	0.10245116010014	0.217383976698018	0.250924295552898	cgd3_1010	Uncharacterized protein
cgd3_1020	3345.60084647636	-0.740631159582099	0.0692668749748298	6.78911089655062e-27	2.15257920886665e-26	cgd3_1020	Aminotransferase class-V
cgd3_1030	699.181018258517	-0.285490389948675	0.0668578416008882	2.02879374323941e-05	3.25895898843644e-05	cgd3_1030	Uncharacterized protein
cgd3_1040	2.19911784632775	-1.20728742988192	0.842579205000065	0.0502996772882071	0.0632506171754446	cgd3_1040	Uncharacterized protein
cgd3_1050	6.33399011963508	-0.208755751607325	0.469603297892476	0.615102682615318	0.652852076792825	cgd3_1050	Vacuolar sorting protein 39 domain 2/Citron homology (CNH) domain-containing protein
cgd3_1060	84.5001531861464	-1.24169145552204	0.170139109223454	1.09853405373385e-13	2.43138146518931e-13	cgd3_1060	U1 like C2H2 zinc finger domain containing protein
cgd3_1073	26.1643413260961	-0.741334195463886	0.244906941075166	0.0017240033033644	0.00245190217050223	cgd3_1073	Synaptobrevin
cgd3_1090	936.370803349466	-1.37185595259325	0.0778906766186113	5.50007781310045e-70	4.18529730730215e-69	cgd3_1090	Uncharacterized protein with WD40 repeat
cgd3_110	95.7465907818089	-1.11655253324324	0.13732957968526	1.94780262620199e-16	4.68199247393318e-16	cgd3_110	Asparagine synthetase B like protein
cgd3_1100	3.94028680978053	1.78044738110291	0.762466948253122	0.0056579423269053	0.00771449815562686	cgd3_1100	Uncharacterized protein
cgd3_1110	204.056506452289	-0.618190404643063	0.0970480691794934	1.65791466318935e-10	3.27403315839913e-10	cgd3_1110	P-type ATPase A /Adenylate and Guanylate cyclase catalytic domain-containing protein
cgd3_1120	1987.40179773748	-3.29397336587347	0.084071824882763	0	0	cgd3_1120	Myb-like DNA-binding domain containing protein
cgd3_1130	15.8733669086649	-0.685537817935742	0.371878336166152	0.0471725833571828	0.0595123202096615	cgd3_1130	Uncharacterized protein
cgd3_1140	120.848609037775	3.50068808788784	0.186876807635375	2.8019118925194e-78	2.3765685797484e-77	cgd3_1140	Uncharacterized protein
cgd3_1150	701.277756398089	-0.394379989131389	0.0870508007081303	5.57327259064361e-06	9.20430921852882e-06	cgd3_1150	Uncharacterized protein
cgd3_1160	2366.07888421381	-1.44744361521971	0.0723578181379332	2.00578840869107e-89	2.08675122206272e-88	cgd3_1160	Uncharacterized protein
cgd3_1170	1069.50652667956	-1.22075224249543	0.0530116200275535	1.73613114091319e-117	2.86605120163149e-116	cgd3_1170	Uncharacterized protein
cgd3_1173	1891.53334107947	-0.153200860214931	0.145882935867678	0.286376165463436	0.323939486574992	cgd3_1173	E3A like HECT domain containing ubiquitin protein ligase
cgd3_1180	1013.06494980176	-1.13375542955604	0.132605821910953	5.75929514573495e-18	1.45163306670102e-17	cgd3_1180	E3 ubiquitin ligase
cgd3_120	45.2295700794902	0.846296291269814	0.207840980804378	3.00629451676972e-05	4.77161167838499e-05	cgd3_120	Chromosome segregation protein Spc25
cgd3_1200	1327.71173475457	0.741568320432131	0.0893252807331451	6.69233311795563e-17	1.64023747277501e-16	cgd3_1200	Prefoldin subunit
cgd3_1210	15.9995682972139	0.231468836515491	0.303767899439385	0.429500431758134	0.471259056543188	cgd3_1210	Uncharacterized protein
cgd3_1220	6611.58818616017	-0.990315441438033	0.0443195368059104	4.07524334878506e-111	5.96358871003528e-110	cgd3_1220	Hyaluronan/mRNA-binding protein
cgd3_1230	878.813304977095	-0.17093449367876	0.0864254232308432	0.0449865124697217	0.056891775028977	cgd3_1230	PWI/4CCCH domain containing protein
cgd3_1240	57.9636247619849	3.34519765809004	0.252151788734954	1.97137941118315e-40	8.49585841173323e-40	cgd3_1240	Uncharacterized protein with WD40 repeat
cgd3_1250	8282.65869892837	-0.379572791125712	0.0469611117536371	5.61923587909564e-16	1.3283341619519e-15	cgd3_1250	Ribosomal protein L14
cgd3_1260	441.941577015221	-0.671124559565929	0.0786773297941757	1.1385502866318e-17	2.84459561919577e-17	cgd3_1260	RING domain protein
cgd3_1270	92.9281730599416	0.657312029916558	0.181421301141615	0.000221313661552309	0.000335285581305072	cgd3_1270	Centrin
cgd3_1280	15.9954315816578	3.57322940049536	0.481433087082492	3.6029956589763e-14	8.09104421450832e-14	cgd3_1280	Uncharacterized protein
cgd3_1290	28.0392381725608	1.77675949443139	0.279892144996449	4.47921336391238e-11	9.05131886132016e-11	cgd3_1290	14-3-3 domain containing protein
cgd3_130	268.301071108695	0.754375081366201	0.0910888685825066	7.95971289215419e-17	1.94608647516255e-16	cgd3_130	DRG like OBG family Gtpase with TGS domain
cgd3_1300	17594.7938317897	-0.946565574163391	0.0612265086452455	3.36385900400302e-54	1.89810970635481e-53	cgd3_1300	60S ribosomal protein L12
cgd3_1310	14.6791081488239	2.91138341143541	0.396748982293112	6.83700268227767e-14	1.52335893562182e-13	cgd3_1310	UBX domain containing protein
cgd3_1320	74.8743698894888	1.22944141402039	0.180430856447528	5.64208959891971e-12	1.18383129977333e-11	cgd3_1320	Uncharacterized protein
cgd3_1330	6.04965147556179	0.541724530188383	0.470824771905235	0.195283692858778	0.227385121821864	cgd3_1330	Uncharacterized protein
cgd3_1340	18828.9851565977	-1.10509536625194	0.0472404377042257	6.31265227984665e-122	1.14632026627215e-120	cgd3_1340	NMD3p like protein
cgd3_1350	60.2515513250415	1.01117605824601	0.182236272140518	1.74268529113869e-08	3.20240466333903e-08	cgd3_1350	Ubiquitin domain containing protein
cgd3_1360	10.1345594564119	1.9634923967695	0.408455056259461	4.6331559654608e-07	7.99890150476054e-07	cgd3_1360	Methyltransferase domain containing protein
cgd3_1370	23.611398416113	-0.5024917868657	0.290058545259308	0.0669910338998004	0.0832957299812333	cgd3_1370	Uncharacterized protein with Immunoglobulin-like fold
cgd3_1380	46.1172061236072	2.2421448515669	0.258617789634077	3.45181936175016e-19	9.09032191838621e-19	cgd3_1380	IQ calmodulin-binding motif
cgd3_1383	16.5076944717267	1.72357541964378	0.360940469066663	5.52547646785786e-07	9.49839866139937e-07	cgd3_1383	CUE
cgd3_1390	101.230734968184	2.00608387378499	0.167808806771491	1.14727081104324e-33	4.24777283606835e-33	cgd3_1390	Conserved oligomeric Golgi complex subunit 6
cgd3_140	3.54584615753993	1.39849393173008	0.766829365840505	0.0187966160968047	0.02465281723793	cgd3_140	B-tubulin specific chaparone
cgd3_1400	7.08753406293518	-1.00173584084126	0.44589032667389	0.0128361473207969	0.0170084273786348	cgd3_1400	Pyrophosphate--fructose 6-phosphate 1-phosphotransferase
cgd3_1410	48966.8050725521	-1.41132849025755	0.366485571133451	3.98058584573008e-05	6.27562764549789e-05	cgd3_1410	Uncharacterized protein
cgd3_1420	29.8068076372825	-0.236206153420743	0.22603558982549	0.282888070839174	0.320515553886132	cgd3_1420	Protein kish
cgd3_1430	1079.57655343299	-1.2887280358204	0.0697551438537085	1.21611742323443e-76	1.00796454477625e-75	cgd3_1430	SAP domain containing protein
cgd3_1440	476.897774334205	-0.378331458712504	0.0875051661423587	1.28741289982893e-05	2.09414272590251e-05	cgd3_1440	Matrin/U1-C-like C2H2-type zinc finger containing protein
cgd3_1450	366.219043760362	0.458280366755136	0.122819559971979	0.00016790881749862	0.0002561266612856	cgd3_1450	Replication factor C like AAA+ Atpase
cgd3_1460	363.941595903879	-0.163828184427466	0.127601826660077	0.195520834592998	0.227594910897152	cgd3_1460	GAF domain containing protein
cgd3_1470	34.3949345870126	-0.49520166872214	0.24284506296791	0.0346330162827754	0.0444455188081233	cgd3_1470	Dual specificity phosphatase
cgd3_1480	17.2142032961508	2.10631176676563	0.329163848482726	3.06918621267409e-11	6.26220578122216e-11	cgd3_1480	Pp2c protein phosphatase 2 C
cgd3_1490	12.966656573456	1.45192471954468	0.352295814516489	1.76966616187579e-05	2.85533776926244e-05	cgd3_1490	Uncharacterized protein
cgd3_150	4.14467238259406	2.93093400446728	0.896414328543394	0.000274875415701517	0.000413140438573198	cgd3_150	Uncharacterized protein
cgd3_1500	2449.52255676545	-0.927539201539287	0.0847633070079262	3.49225405595771e-28	1.13983292104175e-27	cgd3_1500	Uncharacterized protein
cgd3_1510	295.902518234138	-2.38939333128763	0.135915915626037	6.17188013930553e-70	4.67868333140903e-69	cgd3_1510	Cyclin-dependent kinase 3
cgd3_1520	383.507117022914	-0.555772056296956	0.0996353867613628	1.88906304582685e-08	3.4666085751393e-08	cgd3_1520	Uncharacterized protein
cgd3_1530	3557.88516102584	-1.6203357912983	0.0622802434740742	9.13901143531236e-150	2.51795521959123e-148	cgd3_1530	Uncharacterized protein
cgd3_1540	16.7786571175276	0.912733895592281	0.310596416961942	0.00214278218907928	0.0030195466826708	cgd3_1540	Signal peptide containing protein
cgd3_1550	2168.92356386421	-1.06700591932489	0.083586327827483	1.17159477395299e-37	4.74216932314304e-37	cgd3_1550	Sec14 domain containing protein
cgd3_1560	741.715317056282	-0.900854133076099	0.0718770180212112	4.23823003141364e-36	1.66160245098111e-35	cgd3_1560	DIX domain containing protein
cgd3_1570	56689.9375022981	-1.18256791396891	0.0926213811856073	1.17543709666891e-37	4.75290607408128e-37	cgd3_1570	Profilin
cgd3_1580	138.168143249307	1.13692859940494	0.144934880850307	2.92242188720965e-15	6.76815967501598e-15	cgd3_1580	Alpha glucosidase-like faimly 31 glycosyl hydrolases
cgd3_1590	6765.67186436296	-0.432193122417687	0.0434690447592584	3.5825843140977e-23	1.03788428823933e-22	cgd3_1590	DEAD/DEAH box helicase domain containing protein
cgd3_160	2369.03513317995	0.571660800185786	0.0951704867200061	1.57330761666706e-09	2.98876078392055e-09	cgd3_160	Uncharacterized protein
cgd3_1600	429.051483395285	1.82902018544655	0.0946946956682715	6.51696383998716e-84	6.12594600958793e-83	cgd3_1600	Uncharacterized protein
cgd3_1610	2355.98898817756	-0.949005818497384	0.0795815649064109	4.29169206944459e-33	1.57440861500745e-32	cgd3_1610	START domain containing protein
cgd3_1620	345.330742659262	-0.146052371870194	0.104652490290985	0.159672728344399	0.188662666864318	cgd3_1620	RNase P subunit p30
cgd3_1630	499.590416160509	-0.837227184253679	0.0779523233408329	4.02915169066353e-27	1.28668753031181e-26	cgd3_1630	Uncharacterized protein
cgd3_1640	446.270626911829	0.884745932437851	0.0906304385252276	1.19988020729971e-22	3.43129665580697e-22	cgd3_1640	Uncharacterized protein
cgd3_1650	2214.81230749622	-0.322892268547569	0.0649122213847823	6.14675651677776e-07	1.05391812379945e-06	cgd3_1650	Initiation factor eIF2 gamma subunit/Elongation factor Tu
cgd3_1660	13382.1437701702	-2.36448383319869	0.201539575859071	1.14172201542424e-32	4.13900131725938e-32	cgd3_1660	Uncharacterized protein
cgd3_1680	20.1447360252292	2.14981502593772	0.35092065486852	2.88267435796883e-10	5.64523728435562e-10	cgd3_1680	Uncharacterized protein
cgd3_1690	22.3353774300441	3.88727333817913	0.442652079263783	2.63909372781325e-19	6.96379091321925e-19	cgd3_1690	Uncharacterized protein
cgd3_170	936.613990007124	-1.74099587792196	0.0864889951233809	1.35733344717905e-90	1.45376598431108e-89	cgd3_170	rRNA biogenesis protein RRP36
cgd3_1700	36.0444418368936	3.04130980846606	0.280624991048773	9.72200397485592e-28	3.13727026490706e-27	cgd3_1700	Uncharacterized protein
cgd3_1710	39.522904880409	3.3984432040791	0.294351322776259	1.11045085174996e-31	3.93983228484999e-31	cgd3_1710	Uncharacterized protein
cgd3_1720	869.307987215918	0.176117133225795	0.112764164536633	0.116344568316434	0.140396305916373	cgd3_1720	Uncharacterized protein
cgd3_1730	182.945875187621	-0.422282013349992	0.134169226368236	0.00150569999251148	0.00214831123931549	cgd3_1730	Uncharacterized protein
cgd3_1740	990.243551052199	-1.57705956904242	0.0931617914494255	8.25825578144115e-65	5.76778528791213e-64	cgd3_1740	Uncharacterized protein
cgd3_1750	192.075336014137	0.558662328428916	0.105842736404716	1.25216116789892e-07	2.22922632163823e-07	cgd3_1750	Uncharacterized protein
cgd3_1760	194.867034347814	1.0807963050445	0.108210284258759	1.0829913644328e-23	3.16268311469959e-23	cgd3_1760	Uncharacterized protein
cgd3_1770	210.247414067052	-2.84995717453257	0.124869441134613	2.97820774427245e-116	4.81697973213297e-115	cgd3_1770	Uncharacterized protein
cgd3_1780	5.61414440183841	0.731703463960467	0.462619459535011	0.0760128662039469	0.0937546775192244	cgd3_1780	Uncharacterized protein
cgd3_1790	456.423839687239	0.438359184790897	0.091363038866682	1.48221727300968e-06	2.49429570584401e-06	cgd3_1790	Cse1-like Exportin/Importin
cgd3_180	264.37518450367	-1.6516137925517	0.0940538204409454	2.92571366607228e-69	2.20117252277943e-68	cgd3_180	KOG1666/V-SNARE domain containing protein
cgd3_1800	38.8941236168649	3.6624380739381	0.313029915769398	2.10035265510806e-32	7.57986346626622e-32	cgd3_1800	Major facilitator superfamily
cgd3_1810	150.381121544208	1.28994305357379	0.184201034176431	1.00287645843208e-12	2.16216484157374e-12	cgd3_1810	Casein kinase I
cgd3_1820	153.501322308978	0.803630812410408	0.14065662033833	8.70597923290932e-09	1.61543832027277e-08	cgd3_1820	Sec23
cgd3_1830	70.4180579109648	2.33906615392983	0.17696296628952	2.7695720080255e-40	1.19100540065252e-39	cgd3_1830	Uncharacterized protein
cgd3_1840	44.1092478970213	3.5382862387946	0.285603168889854	2.41602600442331e-35	9.31662537419991e-35	cgd3_1840	Uncharacterized protein
cgd3_1850	3417.16104679712	-1.24693379652529	0.0541083768963206	1.38846460373158e-117	2.31121503829486e-116	cgd3_1850	Casein kinase II subunit beta
cgd3_1860	14.4561659124664	1.40276107516722	0.342371282062414	1.60565129489652e-05	2.59594371635435e-05	cgd3_1860	EGF-like domain containing extracellular protein
cgd3_1870	553.165066265206	-0.098292997612345	0.0786933200520661	0.209986163476218	0.243157890749997	cgd3_1870	DNA-directed RNA polymerase 2 subunit
cgd3_1880	219.233437410149	1.91835216574207	0.165046975696696	8.40609088163685e-32	2.99307781391615e-31	cgd3_1880	RNA recognition motif domain containing protein
cgd3_1890	24.8832050931573	1.91364248193339	0.337272393377279	5.38380231924595e-09	1.00365330216461e-08	cgd3_1890	Dual specificity phosphatase/Membrane bound phosphatase
cgd3_190	60.9895118598556	-2.83426849981603	0.242484584962274	9.05145657894838e-33	3.29631440591602e-32	cgd3_190	Fibrillin/EGF-like calcium-binding conserved site-containing protein
cgd3_1900	17.4190844471215	1.86321772605399	0.331613673484759	6.09511419024939e-09	1.13572673461037e-08	cgd3_1900	Acetyltransferase (GNAT) family protein
cgd3_1910	23.3913426431805	0.0160883009598707	0.268661802219261	0.951677726402951	0.957670659188864	cgd3_1910	Uncharacterized protein
cgd3_1920	12.0837750258048	0.710764162823959	0.365238910804613	0.0385800129503695	0.0492419015133311	cgd3_1920	Pre-mRNA-splicing factor 38
cgd3_1930	5.7361047690229	1.12563679293878	0.51200568359872	0.0131417221777672	0.0173960172631477	cgd3_1930	Uncharacterized protein
cgd3_1940	42734.3915543212	-0.557739723494134	0.0634486760484097	1.08922407036136e-18	2.8274529961622e-18	cgd3_1940	Translationally controlled tumour protein associated protein
cgd3_1950	11.9297467592009	0.30735802347807	0.331030396434118	0.328837760718241	0.367367688498146	cgd3_1950	unspecified product
cgd3_1960	94.9701795103879	-0.121949824555237	0.164393023771809	0.449593603057035	0.49101324336054	cgd3_1960	Uncharacterized protein
cgd3_1970	170.83858487847	-0.660735426210488	0.136894746872981	1.15263738824742e-06	1.95035424229075e-06	cgd3_1970	Uncharacterized protein
cgd3_1980	73.7159985794971	2.50852689331452	0.187907536762545	1.95909488034805e-41	8.52569068299615e-41	cgd3_1980	Uncharacterized protein
cgd3_1990	303.189103888888	-0.309150917532556	0.122513903977496	0.0108005889880372	0.0143875801958015	cgd3_1990	Uncharacterized protein
cgd3_20	409.665398775326	-0.305160089793814	0.0976772650425627	0.00171716107187313	0.00244304076999044	cgd3_20	Uncharacterized protein
cgd3_200	5802.8947396902	-0.393696220786406	0.062888238720903	3.5533842973523e-10	6.92138969669548e-10	cgd3_200	CCCH-type Zinc finger/WD40 domain containing protein
cgd3_2000	28.5014848577232	-0.472204706635618	0.26765123680572	0.0673577294038989	0.0836735475648558	cgd3_2000	WD40 repeat
cgd3_2010	524.867913812668	-1.69234750668297	0.0803366022823632	6.10296083396027e-99	7.36596028147169e-98	cgd3_2010	Uncharacterized protein with EF-hand domain
cgd3_2013	213.261721035012	0.165202352324661	0.137447139254385	0.225380036709809	0.259554121261369	cgd3_2013	Ribonuclease P/MRP protein subunit
cgd3_2020	53.3058878836611	2.96928928397523	0.23916176066376	1.4386499505136e-36	5.6905015369325e-36	cgd3_2020	Protein phosphatase 2C
cgd3_2030	126.322079254217	-2.2414508588498	0.154087447528184	6.24441410308277e-49	3.17788972507206e-48	cgd3_2030	Choline/ethanolamine kinase
cgd3_2040	20.9837957770576	-0.904455997119464	0.304256804544874	0.00176844750372923	0.00251064242267174	cgd3_2040	NT ClassII-CCAase/tRNA adenylyltransferase
cgd3_2050	1.66091091453045	0.416297489606933	0.720642617228585	0.433493052739487	0.475248283670212	cgd3_2050	Prolyl 4-hydroxylase alpha subunit/2-oxoglutarate-dependent dioxygenase
cgd3_2060	14.4144360948197	0.787032826574688	0.329378888859724	0.0117163908488924	0.0155556601666086	cgd3_2060	Uncharacterized protein with RING-type Zinc finger
cgd3_2070	607.877913979387	-1.90269812058366	0.120570656617567	9.4851875077949e-57	5.67265330743123e-56	cgd3_2070	Uncharacterized protein
cgd3_2080	360.106911832116	2.12549867735988	0.0874102902405653	1.44832149435069e-131	2.95206345404643e-130	cgd3_2080	Potassium channel domain containing protein
cgd3_2083	170.408044470267	0.341811038830123	0.123633767469609	0.00567122175402198	0.00772996619151068	cgd3_2083	F-actin capping protein alpha subunit
cgd3_2090	9895.78224952945	-0.971354813984124	0.0888871101059945	5.9064167850779e-28	1.91371736061526e-27	cgd3_2090	40S ribosomal protein Sae
cgd3_210	783.508053098482	3.39306473872591	0.0811631588207321	0	0	cgd3_210	Uncharacterized protein with Tetratricopeptide-like helical domain
cgd3_2100	525.274647014496	0.426343619139893	0.0820501577145893	1.78152948068173e-07	3.14920808642633e-07	cgd3_2100	Phosphatidylserine decarboxylase
cgd3_2110	18206.3994954457	-0.939693200693202	0.0707587860252499	2.71392986760279e-40	1.16833511002943e-39	cgd3_2110	NOP5NT/snoRNA binding domain containing protein
cgd3_2120	199.822500410191	1.24200785072419	0.101911618076238	1.11100609897729e-34	4.21507062242571e-34	cgd3_2120	Myosin/IQ motif /Regulator of chromosome condensation (RCC1) repeat containing protein
cgd3_2130	418.509352425145	-0.541507244112049	0.0854954706782069	2.05639593278193e-10	4.04495408737755e-10	cgd3_2130	Uncharacterized protein
cgd3_2140	277.141478155885	-2.44993438877123	0.123529920668396	1.17306764276191e-88	1.1894429524959e-87	cgd3_2140	Uncharacterized protein
cgd3_2150	17.9379947467005	-1.18012170317563	0.316737389416127	9.36831284351883e-05	0.000144559327191417	cgd3_2150	Protein tyrosine phosphatase-like protein
cgd3_2160	41.6577118382955	1.92442281943167	0.25054088213782	3.82948310842562e-15	8.81266418096795e-15	cgd3_2160	SprT-like protein
cgd3_2170	3.53244844459697	0.567130350767448	0.641211067112529	0.265958189406421	0.302621181053447	cgd3_2170	Proteasome endopeptidase complex
cgd3_2180	102.153830793246	1.05263405434069	0.159691752242358	1.77688393949615e-11	3.66855366319748e-11	cgd3_2180	Type I fatty acid synthase
cgd3_2190	183.782189769529	-1.34985019805803	0.12233114632253	8.83735672379069e-29	2.92020182891181e-28	cgd3_2190	UBA-like/Ubiquitin-associated/Aspartic peptidase domain containing protein
cgd3_220	54.004341424967	4.14439636804137	0.30741042108057	4.09665263986901e-42	1.79650134975595e-41	cgd3_220	Uncharacterized protein
cgd3_2200	13.8541444028082	1.29084618730349	0.342333343642256	7.29258980924252e-05	0.000113273313716656	cgd3_2200	Proteasome subunit alpha type
cgd3_2210	51.979644829326	1.92055600151555	0.191855286800577	4.63068569298228e-24	1.36026392231355e-23	cgd3_2210	Replication protein A1 large subunit
cgd3_2220	48.471521693629	-0.29261953285273	0.218601519722503	0.167592099656705	0.197036620991329	cgd3_2220	Ubiquitin-conjugating enzyme
cgd3_2230	97.4263512593835	0.363188685462684	0.132725221769522	0.00560289207335577	0.00764204637523261	cgd3_2230	NF-kappa-B-activating protein
cgd3_2240	16.5353419469001	0.881298004526121	0.328281025980496	0.00436061634571864	0.00600919706834976	cgd3_2240	Proteasome maturation factor Ump1
cgd3_2250	11792.0917906761	-0.0666237934534549	0.120727573444333	0.577170818811342	0.617514038872874	cgd3_2250	60S ribosomal protein L37A
cgd3_2260	104.19545737593	1.58423462886326	0.180503628132229	3.58606763465042e-19	9.43764176576314e-19	cgd3_2260	Uncharacterized protein
cgd3_2270	915.174502993127	-0.0354096115135697	0.110756215254808	0.750737351931547	0.779619371189637	cgd3_2270	WD repeat
cgd3_2280	48.9478447110092	2.14299701661685	0.22007158130265	3.4856370958768e-23	1.01053121901508e-22	cgd3_2280	Uncharacterized protein
cgd3_2293	5015.79339068276	0.92036077331316	0.0724990710747712	3.88734369125144e-37	1.55454835300796e-36	cgd3_2293	AAA-type ATPase core domain containing protein
cgd3_230	1.21183726975141	-0.685528457151822	0.929130556580381	0.213305152354532	0.246643728988815	cgd3_230	CLU central domain containing protein
cgd3_2310	175.245854961642	0.49118958384849	0.124443724970665	7.14051665977398e-05	0.000110997525508938	cgd3_2310	RNA recognition motif domain containing protein
cgd3_2320	405.396423070421	1.9432498954527	0.0988402893496381	7.46350769911496e-87	7.29014994082256e-86	cgd3_2320	cGMP phosphodiesterase A4
cgd3_2322	1113.08370528358	-1.2417826238352	0.0797874205648544	6.299570030102e-55	3.63157031316847e-54	cgd3_2322	GPI transamidase component Gaa1
cgd3_2323	25.9101396203736	0.116595498790574	0.692906938679292	0.822276516833211	0.844037688784347	cgd3_2323	unspecified product
cgd3_2330	14749.8858681758	-0.922166946620508	0.0507184319551264	5.3412401007545e-74	4.23378059573695e-73	cgd3_2330	DEAD/DEAH box helicase with DBP10CT (NUC160) domain
cgd3_2340	285.878203542578	-0.797876936909848	0.11222832245407	7.71113938223523e-13	1.66879749902653e-12	cgd3_2340	Uncharacterized protein with DPH-type Zinc finger
cgd3_2350	326.652146374957	-1.54432536920009	0.0969114766849847	5.02803354832147e-58	3.0761093454126e-57	cgd3_2350	Geranylgeranyl transferase type-2 subunit beta/prenyltransferase alpha-alpha toroid
cgd3_2353	1824.10662758691	-1.62211512598704	0.0702491064664478	1.35865030223963e-118	2.31957605019116e-117	cgd3_2353	Rrp15p
cgd3_2360	1540.91079758981	0.334529716103454	0.0526795604032928	2.21060062937801e-10	4.33972949108853e-10	cgd3_2360	Peptidase S59 nucleoporin
cgd3_2370	49.8235998390671	1.78089157085262	0.21511652987806	3.92585220631514e-17	9.70530913628031e-17	cgd3_2370	Steroid dehydrogenase kik-i
cgd3_2380	31.9571397123037	1.9269574776264	0.297623997859619	1.43462271976767e-11	2.97113414487914e-11	cgd3_2380	Uncharacterized protein
cgd3_2390	3928.36347002304	-0.975838362093875	0.0799226853103716	7.80394532104133e-35	2.96639025286014e-34	cgd3_2390	Proliferation-associated protein 2G4 metalloprotease
cgd3_240	18.6867660110735	-0.81839212766586	0.301337719232061	0.00428440063111518	0.0059082431899569	cgd3_240	Protein phosphatase 4 core regulatory subunit R2
cgd3_2400	1115.71369613565	-0.544347662149729	0.0666543708205501	2.51636802106209e-16	6.03777191840423e-16	cgd3_2400	PH domain containing protein
cgd3_2410	219.785384448111	1.23483559235552	0.101774542657948	3.27278394703402e-34	1.22194129611223e-33	cgd3_2410	Ubiquitin-fusion degadation-2 (UFD2) family protein
cgd3_2423	68.1045167199988	1.21186957471507	0.165546415686562	1.27391428484943e-13	2.81020848590474e-13	cgd3_2423	Uncharacterized protein
cgd3_2440	11807.1943525561	-0.602748755685852	0.0931993097267077	8.182181807013e-11	1.63602684279364e-10	cgd3_2440	Ribosomal protein S18A
cgd3_2450	132.287477641963	1.40241968568977	0.144897346750047	8.15271948901587e-23	2.3398070659927e-22	cgd3_2450	GYF domain containing protein
cgd3_2460	534.692949535071	0.972135393261852	0.0821773584596382	1.51718818490483e-32	5.48521882234823e-32	cgd3_2460	UbiA prenyltransferase family
cgd3_2470	10881.4491730469	-1.42023981098989	0.0638810079654603	6.88450818360003e-110	9.85792480053122e-109	cgd3_2470	Eukaryotic translation initiation factor 3 subunit J
cgd3_2480	38.386283317099	-0.44967900576104	0.206838828675855	0.025097606689157	0.0325852904527729	cgd3_2480	Uncharacterized protein
cgd3_2490	94.9592370436956	1.62100086117012	0.146833002738694	7.5426379076082e-29	2.50272744525704e-28	cgd3_2490	Uncharacterized protein
cgd3_250	18.9310818337354	-0.387441209612815	0.306988692932275	0.182175290672595	0.212804177262286	cgd3_250	Serine/threonine-protein phosphatase
cgd3_2500	283.491688064423	1.9839910719618	0.134636170952033	1.39190322533825e-49	7.13819433276804e-49	cgd3_2500	Thioredoxin domain containing protein
cgd3_2503	850.71733247713	0.457916632924315	0.0667220258760176	6.88459663698887e-12	1.44150752435904e-11	cgd3_2503	unspecified product
cgd3_2505	20.1756065435205	-0.575369232578713	0.281726366764261	0.0323056003918331	0.0415521164086842	cgd3_2505	unspecified product
cgd3_2510	543.748134277749	-0.451243160359903	0.0803973154421243	1.71366265726557e-08	3.15052108411227e-08	cgd3_2510	Myb domain-containing protein
cgd3_2520	267.403421797845	1.97102580176656	0.105308477978678	4.54194668704902e-79	3.91057694283639e-78	cgd3_2520	Uncharacterized protein with Tetratricopeptide repeat
cgd3_2530	218.619983976268	1.6876703690404	0.152724314447255	7.3999689333662e-29	2.45742941719019e-28	cgd3_2530	Proteasome subunit beta type
cgd3_2540	1721.53447554685	-0.899051788042124	0.141902477705372	1.48190460149073e-10	2.93079647671063e-10	cgd3_2540	Histone H3
cgd3_2550	1200.28249695014	-0.432177857829261	0.0622598191167455	3.32693773386021e-12	7.05099005133769e-12	cgd3_2550	Transcription factor S-II (TFIIS)
cgd3_2560	69.6877419597291	1.85060228108223	0.190678825061693	7.84051620265162e-23	2.25344332587002e-22	cgd3_2560	TBC1 domain containing protein
cgd3_2570	234.680713085442	2.07476331259804	0.121851375358748	2.59394159856812e-65	1.82765373655726e-64	cgd3_2570	Lysine methyltransferase
cgd3_2580	865.326360512777	0.397080873311053	0.0794206854370301	4.92469297622978e-07	8.49121641779801e-07	cgd3_2580	RNA recognition motif domain containing protein
cgd3_2590	86.4460489879556	3.51236318848131	0.213727957619305	1.66844395570083e-61	1.09448827635875e-60	cgd3_2590	Kinesin-like protein
cgd3_260	568.969244668986	1.05700808770331	0.077025559696073	6.1590724948464e-43	2.7615594407308e-42	cgd3_260	Protein kinase/EF-hand domain containing protein
cgd3_2600	123.665619950927	0.495723909817176	0.144236512950634	0.00050483249756583	0.000742838242274583	cgd3_2600	Uncharacterized protein
cgd3_2610	35.2254855545048	1.76530144721436	0.238989489634135	3.99125544491308e-14	8.95287226413686e-14	cgd3_2610	Uncharacterized protein
cgd3_2620	4495.96155072008	-0.317188869248976	0.0739555377693629	1.69420037823985e-05	2.73689062315738e-05	cgd3_2620	RNA polymerase Rpb1
cgd3_2630	134.145335566129	1.86297021414978	0.132657581452495	2.51175008994238e-45	1.18191302818843e-44	cgd3_2630	Diacylglycerol kinase
cgd3_2640	2661.58632478712	-0.556512471174211	0.0753549467041919	1.25439717588187e-13	2.77021377426648e-13	cgd3_2640	Uncharacterized protein with WD40-repeat
cgd3_2650	156.281682730622	-1.03467639598674	0.139760776234955	6.56027891684811e-14	1.46333413025171e-13	cgd3_2650	Uncharacterized protein
cgd3_2660	1070.50535641812	-1.20864806570586	0.070653946035493	4.63959949723923e-66	3.33967567413887e-65	cgd3_2660	Uncharacterized protein
cgd3_2670	16.600895891596	0.529739864354819	0.288009170570048	0.0552917650703142	0.0693098843601836	cgd3_2670	Ubiquitin-conjugating enzyme E2
cgd3_2680	19.3091645939737	-0.138386863102677	0.28329299445579	0.610906463394831	0.648743041271226	cgd3_2680	Signal peptidase complex subunit 3
cgd3_2690	36.6812649756421	-0.702300166279565	0.216476781112953	0.000901431318868322	0.00130715721193428	cgd3_2690	DnaJ domain containing protein
cgd3_270	40.076823580062	2.17415716738483	0.253310102528154	5.44771417887062e-18	1.37483374255137e-17	cgd3_270	Uncharacterized protein
cgd3_2700	1.33749141590049	1.15813767052962	0.95638727179822	0.0764232835538862	0.0942027207028002	cgd3_2700	Transport protein particle (TRAPP) component
cgd3_2710	244.971920580178	1.32036273802479	0.118869696150598	8.52887919593678e-29	2.82293888879598e-28	cgd3_2710	Uncharacterized protein with RmlC-like jelly roll fold
Cgd3_2720	50.4349139099428	-1.87664256919229	0.199939474237162	1.81658267753812e-21	5.05027682447097e-21	Cgd3_2720	unspecified product
cgd3_2730	370.126423950978	-0.290464720952575	0.094249998380456	0.00195703844633842	0.00276756410375999	cgd3_2730	Phospholipid-transporting ATPase
cgd3_2740	514.627494858144	-0.83624048564723	0.0907425461372895	1.87041961420921e-20	5.07286242957623e-20	cgd3_2740	T1Dc domain containing protein
cgd3_2750	604.019947560653	-0.0575544394067863	0.0954813402023332	0.546520969659118	0.588821810622486	cgd3_2750	Uncharacterized protein with Ankyrin repeat
cgd3_2760	147.551734591571	-2.23109297806907	0.17418599526972	3.05972860635622e-38	1.2575736401639e-37	cgd3_2760	Herpesviridae UL52/UL70 DNA primase
cgd3_2770	362.607897060898	-1.66027340776944	0.0895631882659638	1.65936041820978e-77	1.39267749385464e-76	cgd3_2770	RNA polymerase I transcription initiation factor TAF1B/Rrn7
cgd3_2780	173.917460193929	0.255465355835059	0.104291115857176	0.0147974954615973	0.0195102291647133	cgd3_2780	TH1 protein
cgd3_2790	645.332311629552	-0.550341602357385	0.0867400996637924	1.91957571390979e-10	3.78514559578954e-10	cgd3_2790	Cullin domain containing protein
cgd3_280	5.3148816944619	0.311703942084742	0.485536906007647	0.467843594690875	0.509135156848283	cgd3_280	mRNA translation inhibitor SKI2 SFII helicase
cgd3_2800	3399.58302262334	-1.10388030144072	0.0443828486879629	1.02345483688747e-136	2.27150115186969e-135	cgd3_2800	Zinc-finger double-stranded RNA-binding
cgd3_2810	288.07253302445	-1.87126401075712	0.100717141773987	8.28432461291829e-78	6.99701412866989e-77	cgd3_2810	DNAJ domain containing protein
cgd3_2820	890.641829225208	-0.757531440557904	0.0853935006164866	4.92810800791997e-19	1.2910027207633e-18	cgd3_2820	Ribonuclease P/MRP subunit POP1 with POPLD domain
cgd3_2830	1304.91094744274	-0.771478683384555	0.067640289865222	4.21174680289714e-30	1.4381135450918e-29	cgd3_2830	Uncharacterized protein
cgd3_2840	739.696881987296	-1.64458022880803	0.0790524276726501	9.70880430912112e-97	1.11455957514192e-95	cgd3_2840	unspecified product
cgd3_2843	1305.15954549833	-1.16377438501506	0.0608705547640315	6.59615174979788e-82	6.0301204211539e-81	cgd3_2843	unspecified product
cgd3_2850	93.5898711447345	0.470390625494067	0.147353460629409	0.00121834978861957	0.00175020043348982	cgd3_2850	Uncharacterized protein
cgd3_2860	22.963750991653	0.89473046683265	0.306090519562512	0.00220143893068391	0.00309892478086055	cgd3_2860	Uncharacterized protein with EF-hand domain
cgd3_2870	275.489680613278	-1.33432647046478	0.126363755177861	1.28347795936494e-26	4.03739720288421e-26	cgd3_2870	acyl-CoA synthetases
cgd3_2880	115.939147144184	-1.13388638972439	0.137032016743726	6.04826089957264e-17	1.48420161509783e-16	cgd3_2880	Uncharacterized protein with Leucine-rich repeat
cgd3_2890	1440.76479604324	-0.619126420251049	0.0724058980806503	9.75751241586363e-18	2.44243496875785e-17	cgd3_2890	Pre-mRNA-processing-splicing factor 8
cgd3_290	1.39022687819999	-1.689922967803	1.3304800834852	0.031969551434644	0.0411861844506298	cgd3_290	Uncharacterized protein
cgd3_2900	20.4886470853529	0.827762880315472	0.277188659357679	0.00196823459482119	0.00278241231645813	cgd3_2900	Serine-threonine/tyrosine-protein kinase
cgd3_2910	134.148075201415	-0.740719474207712	0.139038120685298	7.09755102085004e-08	1.27208238350363e-07	cgd3_2910	Uncharacterized protein
cgd3_2920	132.053008994357	-1.6518298418595	0.134476680268977	6.47054166234826e-35	2.47130152400395e-34	cgd3_2920	Cysteine protease
cgd3_2930	147.997173863935	-1.20599278335586	0.127391098915572	1.45496145848232e-21	4.0618944979992e-21	cgd3_2930	Tim44-like domain containing protein
cgd3_2940	530.511461591498	1.31750531850558	0.135190204068301	7.29138382518332e-23	2.09863677100917e-22	cgd3_2940	Phospholipase D/Transphosphatidylase
cgd3_2950	6594.21634822007	-0.355252142384472	0.114761522199083	0.00184826951171599	0.00262117028729336	cgd3_2950	Ribosomal RNA assembly KRR1
cgd3_2960	269.711131114941	0.864831771973234	0.118935347909089	2.74097519942508e-13	6.00010735435791e-13	cgd3_2960	Uncharacterized protein
cgd3_2970	70.7608562900231	0.0605198811285247	0.163875142531644	0.709839745988019	0.741776035893837	cgd3_2970	Uncharacterized protein
cgd3_2980	113.554649952201	-0.279362868212301	0.125001573923525	0.0246619557341999	0.0320404920839442	cgd3_2980	WD40-repeat-containing protein
cgd3_2990	155.37908781288	1.478532294275	0.122281251130549	3.96191792198517e-34	1.47785827248653e-33	cgd3_2990	Uncharacterized protein
cgd3_30	130.611175953258	0.943305943998456	0.150337855847743	1.94326961690361e-10	3.82997637865313e-10	cgd3_30	Uncharacterized protein
cgd3_300	33.5301813521736	2.29602142828122	0.265741920501336	1.25657657686213e-18	3.25764011976913e-18	cgd3_300	nuclear transport factor 2/RRM domain containing protein
cgd3_3000	641.114017462177	-2.00040521397893	0.091773441375136	2.40912980167518e-106	3.27363046180011e-105	cgd3_3000	Rab-GTPase-TBC domain containing protein
cgd3_3010	311.502483628714	-0.0825169196936968	0.103653035416181	0.425029497021447	0.466737999065607	cgd3_3010	Uncharacterized protein
cgd3_3020	494.175376238787	0.457813314881393	0.11487061530719	5.99674995803368e-05	9.36186638622295e-05	cgd3_3020	Guanine nucleotide exchange factor/Initiation factor 2 subunit family
cgd3_3030	131.073611805643	1.21182122421686	0.126540955864026	3.99263765508178e-22	1.12964500226995e-21	cgd3_3030	Mitogen-activated protein kinase
cgd3_3040	576.016856485436	0.0684333198051027	0.0782552055273325	0.376682284649478	0.416970276302207	cgd3_3040	cAMP-dependent protein kinase
cgd3_3050	32.8799126085925	0.30381973175308	0.222066327236064	0.158146029847781	0.186976439550721	cgd3_3050	Uncharacterized protein
cgd3_3060	1267.81247884909	-1.09398603570217	0.0742126050786337	1.65475945484846e-49	8.46448658401997e-49	cgd3_3060	exportin 1
cgd3_3063	529.080265923304	-1.12698108159538	0.0702931422730054	3.25493115671811e-58	1.99745775285543e-57	cgd3_3063	unspecified product
cgd3_3070	159.982854424889	-0.455303956499244	0.106539691564048	1.82342159892323e-05	2.93969704911151e-05	cgd3_3070	WD40 repeat/LIS1 homology motif
cgd3_3073	1682.40792541075	-1.16025479959831	0.0710045156369231	2.31218428179289e-60	1.47558725331671e-59	cgd3_3073	Trafficking protein particle complex subunit
cgd3_3080	2371.18171838215	-1.26417620509376	0.126184630686611	4.62165290492121e-24	1.35860951840767e-23	cgd3_3080	Conserved oligomeric Golgi complex subunit 3
cgd3_3090	5.5413351517465	0.717271985474543	0.57450222971398	0.13577929641462	0.162018604891399	cgd3_3090	Kinesin motor domain containing protein
cgd3_310	28.3237478817242	2.38743391150398	0.280152969505029	5.51585793765939e-18	1.39115230182761e-17	cgd3_310	RCC1 domain containing protein
cgd3_3100	66.9293708058449	1.65012606609611	0.211620117305312	1.65308476928649e-15	3.86203137619856e-15	cgd3_3100	Major Facilitator Superfamily
cgd3_3110	465.776288421209	0.199547228382628	0.139665475027743	0.14943515076908	0.177149384962158	cgd3_3110	Transcription factor TFIIH with vWA domain
cgd3_3120	81.1554037596883	0.248202503057712	0.14180158954685	0.0875088889209726	0.106976135630136	cgd3_3120	AOX/Alternative oxidase
cgd3_3130	32.8707451550091	2.65214604121798	0.311609349396333	3.22686502695461e-18	8.21103553037177e-18	cgd3_3130	Uncharacterized protein with Armadillo-type fold
cgd3_3140	87.1461121308784	3.57253606341875	0.219687960945981	1.25912003860035e-59	7.98441992731492e-59	cgd3_3140	Uncharacterized protein
cgd3_3150	3.94881715065423	1.9178566072749	0.726426999038388	0.00236106067939658	0.0033131146519808	cgd3_3150	Rab5 like small Gtpase
cgd3_3160	257.938944270515	0.658876825250282	0.103171714501818	1.42180735875148e-10	2.81612315231144e-10	cgd3_3160	Uncharacterized protein
cgd3_3170	83.0077577892333	3.11969318519893	0.201854074169475	7.51193841860093e-55	4.32423544413699e-54	cgd3_3170	Replication factor RFC3 AAA+ ATpase
cgd3_3180	181.81573097973	2.04489546476724	0.121654233995798	4.32191000344891e-64	2.95651206571548e-63	cgd3_3180	Ser/Thr protein kinase
cgd3_3190	2149.37787048378	-1.55384136526353	0.0666316058321777	1.98672997601629e-121	3.55918666106955e-120	cgd3_3190	GCN5 like acetylase with bromodomain
cgd3_320	42.9191448682507	2.56718393524605	0.260247114822317	4.60468467036168e-24	1.35461820751803e-23	cgd3_320	Myristoyl-CoA:protein N-myristoyltransferase
cgd3_3200	46.3013276832351	0.319339518223983	0.183300135738273	0.0769979015444021	0.0948524874097706	cgd3_3200	Deoxyribose-phosphate aldolase
cgd3_3210	51.4783736432329	2.23041775921872	0.20122782461483	4.36354357654191e-29	1.45269638235708e-28	cgd3_3210	HAD-like/Lipin_domain_containing_protein(PV1H14080_P)
cgd3_3220	58.3527064778394	0.844273513272625	0.18732096732937	4.69475850924306e-06	7.78239014291537e-06	cgd3_3220	Actin-related protein 2/3 complex subunit 4
cgd3_3230	996.65112405475	0.884221411495082	0.0737270955227646	1.935660519877e-33	7.1271555547545e-33	cgd3_3230	Ser/thr protein kinase
cgd3_3240	308.400776807165	-0.544058145665452	0.108605011359841	4.5463273043872e-07	7.85578615096317e-07	cgd3_3240	Peptidase M54 archaemetzincin
cgd3_3250	1049.58560138343	-0.41070922741281	0.0856397290087706	1.62779024095098e-06	2.73121462099923e-06	cgd3_3250	CCAAT-binding factor (CBF)/MAK21 family protein
cgd3_3260	1005.83246558317	-0.953846388442864	0.0680088390190732	6.6804435525009e-45	3.10691175695473e-44	cgd3_3260	Uncharacterized protein
cgd3_3270	2357.7645656092	-2.0170222802504	0.0574432384079519	5.49274864899868e-271	7.83697530455348e-269	cgd3_3270	Adenylate kinase isoenzyme 6
cgd3_3280	38.4421622250298	1.6110063473198	0.241187012228715	1.27872376399433e-11	2.65101268145166e-11	cgd3_3280	Uncharacterized protein
cgd3_3290	7.87676288858065	-0.33118397244055	0.443884321602728	0.406505640739362	0.447380174863292	cgd3_3290	Uncharacterized protein
cgd3_330	5245.25295994966	-0.56761880578542	0.0689638504167027	1.23186279210869e-16	2.98803391285624e-16	cgd3_330	unspecified product
cgd3_3300	4.66079530382386	2.00512540953261	0.806939899331914	0.00345624027756816	0.00479766501351105	cgd3_3300	SOH1 family protein
cgd3_3310	102.685028463552	-1.61541958505515	0.166427787777215	6.2759003899981e-23	1.81157673829786e-22	cgd3_3310	Uncharacterized protein
cgd3_3315	0.851478624621155	-0.170387603692349	0.813639656937021	0.730668517973247	0.760557772095655	cgd3_3315	unspecified product
cgd3_3320	120.5815648478	0.097860524968117	0.149988585819724	0.509244062394031	0.551485505357591	cgd3_3320	phenylalanyl-tRNA synthetase
cgd3_3330	1666.04270847536	1.43789303162741	0.0695626992332679	1.48110828004389e-95	1.6762117786899e-94	cgd3_3330	Uncharacterized protein
cgd3_3340	11917.2593165779	0.0934541840125135	0.0508310571606601	0.0599935377043912	0.0748747838578703	cgd3_3340	SECIS binding protein/pelota RNA binding domain containing protein
cgd3_335	1.22450166665879	0.806050102217241	0.903278495824382	0.189185417973863	0.220605879978279	cgd3_335	unspecified product
cgd3_3350	2239.82886363631	2.67008303019421	0.0971451049124239	1.49531669065807e-166	5.48054144878805e-165	cgd3_3350	Uncharacterized protein
cgd3_3360	2206.15807798193	-0.621729041040139	0.0935254400560357	2.10269097206224e-11	4.32556664953071e-11	cgd3_3360	Diphthamide synthesis DPH1/DPH2
cgd3_3370	73.382378702014	-2.0300825093993	0.193393183673599	1.31903696167082e-26	4.14598950580246e-26	cgd3_3370	Uncharacterized protein
cgd3_3380	4090.11742307254	-0.612195594267225	0.0522834431991339	7.93225663460409e-32	2.83193612647394e-31	cgd3_3380	DEAD/DEAH box helicase
cgd3_3390	185.301939910051	-0.28230068954609	0.157411014010617	0.0698460169719525	0.0866029912485879	cgd3_3390	RNA polymerase II-associated protein 1 C-terminal
cgd3_340	259.316555115658	1.36789628100556	0.104910584857349	5.03044736923643e-39	2.10215870712338e-38	cgd3_340	Uncharacterized protein
cgd3_3400	1.00950035993099	0.285038349450327	0.77275676378509	0.590832957242954	0.630106157016979	cgd3_3400	Uncharacterized protein
cgd3_3410	19.9519331069805	-1.5465098844388	0.322242173626132	5.25289606621688e-07	9.04149926089463e-07	cgd3_3410	Uncharacterized protein
cgd3_3420	17.8028243850699	-1.37772475591027	0.328145425428663	8.76642016148881e-06	1.43767851170558e-05	cgd3_3420	EF-hand/ transmembrane domain containing protein
cgd3_343	293.037321890381	-0.0217631736083832	0.09955297714885	0.829737743633699	0.849738700873003	cgd3_343	Uncharacterized protein
cgd3_3430	4.08893330079362	-0.714457505511082	0.610601950263871	0.147156446551604	0.174603505783683	cgd3_3430	Amine oxidase
cgd3_3440	1425.88582653449	-0.804835785887463	0.0708958037553712	4.45624096912267e-30	1.51900022795606e-29	cgd3_3440	Heat shock protein HSP70
cgd3_3450	5.98792994713736	0.634443079866582	0.477177941779986	0.133592421018477	0.159670738234093	cgd3_3450	Uncharacterized protein
cgd3_3460	508.047125064258	0.596636697940887	0.123685339522011	1.17572343576654e-06	1.98773386622401e-06	cgd3_3460	DWNN domain containing protein
cgd3_3470	19.8337803812745	0.456197809592823	0.318670426808183	0.130908452448428	0.156627513486514	cgd3_3470	Proliferating cell nuclear antigen
cgd3_3480	15.761726979077	-0.0280255033863869	0.317129418354758	0.925353024205241	0.934003368292051	cgd3_3480	Large Sec7 domain containing protein
cgd3_3490	15.6282203020714	0.317049926713376	0.343509760939663	0.324291649545348	0.362694608044139	cgd3_3490	Uncharacterized protein
cgd3_350	1830.68547380594	-1.01444754912427	0.0741509376368271	6.31121442527665e-43	2.81712867362907e-42	cgd3_350	Pop2p-like 3'5' exonuclease/CCR4-NOT transcription complex
cgd3_3500	606.303800586975	0.405895383944683	0.0892812079601541	4.90798790382582e-06	8.12910931831846e-06	cgd3_3500	Nop12p nucleolar protein with RRM domain
cgd3_3510	25.5786349380843	3.66558053246651	0.357883792528448	4.79480829533246e-25	1.4522561895264e-24	cgd3_3510	Uncharacterized protein
cgd3_3520	4501.88345648561	-0.779375121872284	0.052369861767702	3.26367424312547e-50	1.68890914524433e-49	cgd3_3520	Sodium/calcium exchanger protein
cgd3_3533	133.994977572642	0.616981608449912	0.143630570726705	1.56517696221032e-05	2.53358264344823e-05	cgd3_3533	Uncharacterized protein with C2HC5-type Zinc finger
cgd3_3550	494.560675962438	0.543225103344765	0.0959592976826996	1.24660324071324e-08	2.29925205293139e-08	cgd3_3550	Trimeric LpxA-like protein
cgd3_3560	21.6511193571704	3.37774450627421	0.417361512849963	2.01353515850652e-16	4.83708536273815e-16	cgd3_3560	CorA family mitochondrial membrane protein
cgd3_3570	83.6876084866747	1.24505065932862	0.167363585442356	3.88190689657409e-14	8.7124820515806e-14	cgd3_3570	SAC3/GANP/THP3
cgd3_3580	6344.38136776258	-0.702628791122492	0.0753664916206968	8.61549017510882e-21	2.35745775681916e-20	cgd3_3580	DRG-like OBG family Gtpase with RNA binding/TGS domain
cgd3_3583	0.990443830918416	-0.292879018200235	0.778897760391448	0.566306989472612	0.608007638522732	cgd3_3583	Uncharacterized protein
cgd3_3590	8.65029190220345	0.193286135247381	0.401167680985051	0.603309658963912	0.64152837039149	cgd3_3590	GPI mannosyltransferase
cgd3_360	133.955305267237	1.72349127440647	0.130150522631136	3.39099458852149e-40	1.45354328123856e-39	cgd3_360	Uncharacterized protein
cgd3_3600	6.28576780783705	-0.46240381325386	0.464887578489605	0.264278644917164	0.300881500839005	cgd3_3600	BTB/POZ domain/Kelch motif/Galactose oxidase central domain containing protein
cgd3_3610	20.4102050143902	0.476864677724165	0.258339636782616	0.0564759813526986	0.070727757211295	cgd3_3610	Aminopeptidase I zinc metalloprotease (M18)
cgd3_3620	1236.78591981616	-1.21433408603035	0.107244699857481	3.65196994034748e-30	1.24911129380892e-29	cgd3_3620	Uncharacterized protein with Armadillo-type fold
cgd3_3630	43.4931838112202	1.71416618623718	0.246904851505128	1.0703355394445e-12	2.30511616176862e-12	cgd3_3630	Uncharacterized protein
cgd3_3640	48.5611714357232	1.98065852078591	0.238867839094127	9.38377878423821e-18	2.35183163381629e-17	cgd3_3640	Protein kinase-like domain containing protein
cgd3_3650	33.992470804529	1.31251723575244	0.265567370766214	3.34814572892838e-07	5.83333719453505e-07	cgd3_3650	Centrin like EF hand protein
cgd3_3660	236.948904962975	-1.53124609804921	0.116844436719541	8.45502405436812e-40	3.58575595511684e-39	cgd3_3660	BolA protein
cgd3_3670	484.66461306065	-1.20731210381737	0.0926619672142393	3.48142965679191e-39	1.45942407963103e-38	cgd3_3670	Casein kinase II subunit beta
cgd3_3680	1538.12905280036	-1.24525208018978	0.0823762528237456	6.0756768250106e-52	3.26680066163087e-51	cgd3_3680	Uncharacterized protein with EF-hand domain
cgd3_3690	1878.92955253079	-2.07496427221361	0.0818413310598573	1.09183394410726e-142	2.67599791822607e-141	cgd3_3690	U5 snRNP
cgd3_370	28.6105005960637	2.14422465145937	0.306939554709843	5.37412985744329e-13	1.16746322895519e-12	cgd3_370	Uncharacterized protein
cgd3_3700	390.254282922196	-1.6443913600451	0.116737297028927	1.17012677761265e-45	5.56506723400302e-45	cgd3_3700	Uncharacterized protein
cgd3_3710	4.48814710137169	0.867287680228692	0.559814554573556	0.0735089334878339	0.0908345775700267	cgd3_3710	Uncharacterized protein
cgd3_3720	1.09072610882502	2.98739475268547	2.25943095793044	0.00921579295713854	0.0123381678497884	cgd3_3720	Uncharacterized protein
cgd3_3730	2.16033428433782	1.84927899430434	0.970532800784005	0.0140850011374214	0.0186015138988425	cgd3_3730	Cd27 binding protein (Siva)
cgd3_3740	60.3638129002069	3.99127905654996	0.288318526340149	1.27780091682821e-43	5.8141397069803e-43	cgd3_3740	p-type ATPase 2
cgd3_3750	618.822975117324	0.0541905851399887	0.0616996959868723	0.380941953254101	0.421451980960989	cgd3_3750	Multiprotein bridging factor 1
cgd3_3760	59.5976839924994	1.0246183335727	0.163163307801172	2.05972274133228e-10	4.04950411005042e-10	cgd3_3760	Uncharacterized protein with EF-hand domain
cgd3_3770	136838.483180254	-0.697640785333996	0.0577211117164104	9.47131267025332e-34	3.51000873076642e-33	cgd3_3770	Hsp90
cgd3_3780	1036.13394442246	-0.113998523770912	0.112476854658602	0.303900276241137	0.342091181623935	cgd3_3780	AAA-type ATPase core
cgd3_3790	11707.2522454752	-0.86599715553058	0.106608107543929	2.89784831191156e-16	6.9322778479561e-16	cgd3_3790	60S ribosomal protein L19
cgd3_380	55.0389428554107	2.06746348695825	0.20443929769657	1.75838507681569e-24	5.24626466159722e-24	cgd3_380	Uncharacterized protein
cgd3_3800	182.073212588283	1.17559965650385	0.132509385650171	2.34780364318492e-19	6.20335684822999e-19	cgd3_3800	Uncharacterized protein with WD40 repeat
cgd3_3810	30.5908922432066	-0.716402278835366	0.23144201936721	0.00136212294823732	0.00195042336136491	cgd3_3810	Clathrin adaptor complex small chain
cgd3_3820	2.11369452805109	0.110995356084198	0.685636665177681	0.819704917545275	0.842047093235632	cgd3_3820	DNA ligase
cgd3_3830	103.635090134043	-0.186755462222569	0.137742557678219	0.174231446328067	0.20418146907616	cgd3_3830	Protein-tyrosine phosphatase-like protein with PUB domain
cgd3_3840	2191.08554995065	-1.57219958836444	0.0877055094860035	2.15480077603774e-72	1.68462409007256e-71	cgd3_3840	Isoleucine-tRNA synthetase
cgd3_3850	8844.75875026206	-0.579950250271459	0.144957734665332	5.19871185909049e-05	8.14784381210926e-05	cgd3_3850	PUA/Pseudouridine synthase II N-terminal/Dyskerin-like/tRNA pseudouridylate synthase B C-terminal domain containing protein
cgd3_3860	38.0421867567761	2.04646023195127	0.246694434477214	3.23748288646087e-17	8.01347220037868e-17	cgd3_3860	Kinetochore protein Nuf2
cgd3_3870	12134.510168871	-0.541750238019625	0.0952314705062052	1.15374627066785e-08	2.13093682446513e-08	cgd3_3870	Uncharacterized protein
cgd3_3880	1845.96374746128	-0.989964631337875	0.0704961307314228	5.36455435626646e-45	2.5007461672444e-44	cgd3_3880	Snu114p Gtpase/U5 snRNP-specific protein
cgd3_3890	5531.20678640439	-0.898384313649837	0.0433573102478338	7.76229980177803e-96	8.8097692352566e-95	cgd3_3890	60S ribosomal protein L30
cgd3_390	978.266519283296	-2.08344675979689	0.132645410763715	2.40636685476539e-56	1.4305707715458e-55	cgd3_390	RecQ SF II RNA helicase
cgd3_3900	47.9370630736148	0.440070110653818	0.203028378599957	0.0274597709725322	0.0355122164304533	cgd3_3900	Uncharacterized protein
cgd3_3910	430.248020837049	-1.76761217154399	0.0944077406760378	6.87340296855001e-79	5.90521394824888e-78	cgd3_3910	Prolyl 4-hydroxylase alpha subunit
cgd3_3920	9155.54943606359	-0.230909990033602	0.0515936199564094	5.8631720327579e-06	9.67907945077183e-06	cgd3_3920	DEAD-box RNA helicase
cgd3_3930	21804.6947616063	-0.263246408378031	0.0634612664903637	3.20152418555259e-05	5.0734189295052e-05	cgd3_3930	60S ribosomal protein L27A
cgd3_3940	11636.6639674824	-0.998809422198045	0.0640302471782649	4.78863059767398e-55	2.76853534554378e-54	cgd3_3940	membrane associated protein
cgd3_3950	77.7706201811597	2.14316350146497	0.17052863555725	1.30477585506332e-36	5.16608477797616e-36	cgd3_3950	PUB/UBA-like domain containing protein
cgd3_3960	32.7818676830526	-0.923964683510773	0.236334789998627	5.41029243785661e-05	8.47280215179818e-05	cgd3_3960	Condensin complex subunit 2
cgd3_3970	582.770859728291	-1.93761711618696	0.077925727988177	2.74582148378855e-137	6.19748973318377e-136	cgd3_3970	Yer007c-ap/MCT-1 like PUA RNA binding domain containing protein
cgd3_3980	39.0264539499596	1.00244276319523	0.23869758878668	1.57155117271126e-05	2.54287036653766e-05	cgd3_3980	Uncharacterized protein
cgd3_3990	95.6418178561905	0.911349785850632	0.138917750001499	3.67164290211156e-11	7.46094272326332e-11	cgd3_3990	Ubiquitin-conjugating enzyme E2-binding protein
cgd3_40	33.7146676764842	0.939906643104907	0.228995830140798	2.42139711686044e-05	3.86321145441592e-05	cgd3_40	Casein kinase I
cgd3_400	483.380155277613	-1.02444832803257	0.123131244801332	4.28912793887197e-17	1.05902757205152e-16	cgd3_400	Uncharacterized protein
cgd3_4000	383.03286515234	1.99300748787082	0.101319814481477	3.8189784918372e-87	3.74860419530458e-86	cgd3_4000	Uncharacterized protein
cgd3_4010	979.852938365858	0.0826928148068794	0.0745160695695455	0.26676345054373	0.303364641310049	cgd3_4010	CS domain containing protein
cgd3_4020	1360.57986537097	0.158339032373369	0.0607796368164463	0.00906340088398721	0.0121422825390774	cgd3_4020	CSN8/PSMD8/EIF3K
cgd3_4030	2811.63060106786	-1.41178728978159	0.0751592483071369	1.96213442314434e-79	1.71151244988246e-78	cgd3_4030	Inhibitor of apoptosis-promoting Bax1-related protein
cgd3_4040	1166.41240369475	-1.76523624658987	0.117755967146206	1.54686841435669e-51	8.23965242047332e-51	cgd3_4040	Uncharacterized protein
cgd3_4050	24.7304871332575	2.34903076816571	0.312118515285935	1.29574818904649e-14	2.94454722141112e-14	cgd3_4050	Cyclin
cgd3_4060	369.670664970787	0.751195821577544	0.0943207694818624	1.04376281324733e-15	2.45140061077196e-15	cgd3_4060	Histone transcription regulator (HIR1)-like WD40 repeat containing protein
cgd3_4070	4268.36755068854	-0.66277292774727	0.0578162892524748	1.15080292072199e-30	3.97360213334861e-30	cgd3_4070	Sugar/inositol transporter
cgd3_4080	4.88291897509286	-1.04241714920383	0.616458583292727	0.0447986289981529	0.0566900610857209	cgd3_4080	Thioredoxin-like/UBA-like domain containing protein
cgd3_4090	104.003500300802	1.10237323173862	0.129131270113453	8.94957656260702e-18	2.24441672113089e-17	cgd3_4090	UBR1-like ring finger treble clef domain containing protein
cgd3_410	11978.8739825803	-0.755972561193883	0.0654829385163482	5.39478795695304e-31	1.88393163356883e-30	cgd3_410	ABC transporter
cgd3_4100	10491.3839706973	-1.6800929386727	0.0583740169571627	8.44610666159542e-183	4.01692810869925e-181	cgd3_4100	Ribosomal protein S8e
cgd3_4110	10.1133768518817	0.848379398892869	0.387223405007959	0.019723222468306	0.0257919063047079	cgd3_4110	Transcription initiation factor TFIID subunit
cgd3_4120	447.088380195458	-0.194580762766387	0.0850342627451024	0.021855838955414	0.0285246901753934	cgd3_4120	unspecified product
cgd3_4130	22.9539618196006	2.07946992870141	0.309417539437426	5.1287764184312e-12	1.07725876927616e-11	cgd3_4130	unspecified product
cgd3_4135	0.153642397822682	-0.0241455618745837	1.01652414188979	0.790766489961778	0.815886396538559	cgd3_4135	unspecified product
cgd3_4140	1853.74225228495	0.561937007450027	0.0758896242187614	1.20644141776688e-13	2.66578178317406e-13	cgd3_4140	p-type Atpase A
cgd3_4150	31474.5658773261	-0.689853181524448	0.0830620906318709	7.61536879680353e-17	1.86532178683201e-16	cgd3_4150	RNA recognition motif domain containing protein
cgd3_4160	4794.50790482294	-1.08875414242982	0.0824203549117759	4.0052006772791e-40	1.70948469078312e-39	cgd3_4160	Uncharacterized protein with CCHC-type Zinc finger
cgd3_4170	30.1896565342018	0.750787553896631	0.244144740491263	0.00148581257288708	0.00212220994947583	cgd3_4170	Secreted insulinase like peptidase
cgd3_4180	7988.60339107497	-2.23762333135451	0.0564637019115593	0	0	cgd3_4180	Insulinase (Peptidase family M16)
cgd3_4190	11030.7170289479	-0.387721681733359	0.0482409521601407	6.65323821418917e-16	1.56997558568729e-15	cgd3_4190	Secreted insulinase like peptidase/M16 peptidase-like Metalloenzyme
cgd3_420	12.3479829836388	0.448158318771401	0.357691929797439	0.180271712729902	0.210827134764625	cgd3_420	Uncharacterized protein
cgd3_4200	982.637243613979	1.11581870029241	0.0922341410810759	6.30038311766116e-34	2.33922217054427e-33	cgd3_4200	Secreted insulinase like peptidase/M16 peptidase-like Metalloenzyme
cgd3_4210	310.860197337115	0.378027265871278	0.0823836676518294	3.81527001225409e-06	6.34290624176242e-06	cgd3_4210	Secreted insulinase like peptidase/M16 peptidase-like Metalloenzyme
cgd3_4220	4101.554138118	-0.716626930343164	0.0488361589830773	5.03571768975195e-49	2.56603216461212e-48	cgd3_4220	Secreted insulinase like peptidase/M16 peptidase-like Metalloenzyme
cgd3_4230	8.03788186265584	-0.572673578125071	0.480666478111979	0.180432342399885	0.210896524542413	cgd3_4230	Uncharacterized protein
cgd3_4240	818.014577535388	-1.71591668298372	0.0868396183778792	1.51455192921446e-87	1.50139825240986e-86	cgd3_4240	Insulinase (Peptidase family M16)
cgd3_4250	3804.85490934019	-1.53989722790604	0.0726596179119245	4.08030991848146e-100	4.96976772083336e-99	cgd3_4250	unspecified product
cgd3_4260	3379.35045634171	-0.587251959699348	0.0891701330072792	3.65065665794744e-11	7.4220729508906e-11	cgd3_4260	insulinase like peptidase
cgd3_4270	3090.93071349809	-1.78939998067056	0.0799163748205271	1.23145587740544e-111	1.84257162181075e-110	cgd3_4270	insulinase like peptidase
cgd3_4280	2432.44324536236	-1.77131100163082	0.0847811692129739	1.3780567465235e-97	1.61921667716511e-96	cgd3_4280	Secreted insulinase like peptidase
cgd3_4290	124.856236583794	-1.23485266189198	0.141122280113631	9.06074369609107e-19	2.35661921001848e-18	cgd3_4290	DNA polymerase
cgd3_430	49.965502660734	0.0831658160475814	0.184131180596651	0.647624909245574	0.682834920146758	cgd3_430	Vacuolar protein sorting-associated protein 13
cgd3_4300	284.090900237051	-1.13633601712792	0.0918783228581796	1.89518133108741e-35	7.33648199388973e-35	cgd3_4300	t-SNARE coiled-coil homology domain containing protein
cgd3_4310	77.798688009944	0.739795360242403	0.158959096318505	2.46211257020397e-06	4.12071207288013e-06	cgd3_4310	Sexual stage-specific protein kinase
Cgd3_4320	1109.91989700266	-0.318724699673566	0.181190582842758	0.0729305820520751	0.090175696471074	Cgd3_4320	RNA polymerase Rpb4
cgd3_4330	58.3269320356533	-0.10063731795882	0.184311828714807	0.575787639176022	0.616199201314816	cgd3_4330	Metallo-dependent phosphatase-like
cgd3_4340	12.8646715074637	2.875936970098	0.499536922330655	3.84500324371277e-09	7.21841539409423e-09	cgd3_4340	Uncharacterized protein
cgd3_4350	54.449120749849	2.05878409943228	0.206784840425593	3.5998583434029e-24	1.06371553860167e-23	cgd3_4350	Amino acid transporter
cgd3_4360	11.7499158114803	3.31846000580533	0.517964705797921	4.78669319731567e-11	9.66776507749045e-11	cgd3_4360	Uncharacterized protein (FLGN gene family)
cgd3_440	84.4616326478544	1.68040415107486	0.22624287551857	2.28487423630277e-14	5.16001841380981e-14	cgd3_440	C-type lectin containing protein
cgd3_450	426.572055613986	1.5892684737905	0.102736903528387	1.60614379823552e-54	9.16649210564415e-54	cgd3_450	mRNA triphosphatase Cet1-like protein
cgd3_453	456.121214162011	1.96469998425616	0.213225674454219	7.24651120759856e-21	1.98694662143831e-20	cgd3_453	LIS1 homology motif containing protein
cgd3_460	2028.89230304793	-0.982327360839113	0.0607434984850062	5.78784659985393e-59	3.62420801981449e-58	cgd3_460	Glutathione peroxidase
cgd3_470	6202.62945942306	-1.08642416067543	0.0467672845829418	9.71089435491433e-120	1.72422324212812e-118	cgd3_470	Transmembrane amino acid transporter protein
cgd3_480	332.358904317568	2.04442903682777	0.0896197033036813	1.25594838143274e-115	1.999009475627e-114	cgd3_480	Uncharacterized protein
cgd3_483	226.812182911385	0.39192116494411	0.0994026321867225	7.12270771377799e-05	0.000110806921014576	cgd3_483	Uncharacterized protein
cgd3_490	325.721670532639	4.35770345244037	0.135635274684031	2.61200196770283e-225	2.1295811961169e-223	cgd3_490	GDP-fucose transporter
cgd3_50	90.3729532164629	1.74988173849889	0.148898966906612	2.0987560075855e-32	7.57986346626622e-32	cgd3_50	Putative serine esterase
cgd3_500	794.752637245692	2.08057685059629	0.0854240702289739	1.38475202147238e-131	2.83696632091393e-130	cgd3_500	GDP-fucose transporter
cgd3_510	62110.4767757611	-0.542678691452503	0.0664380290410649	3.41848057618609e-16	8.15820185296502e-16	cgd3_510	GDP-fucose transporter
cgd3_520	152.657978612097	0.584223006981468	0.109381221931334	6.90600559743502e-08	1.23830755663164e-07	cgd3_520	PAN/Apple domain containing protein
cgd3_530	53.120341177625	0.200649427326539	0.216089390441092	0.345677428492481	0.384781645814283	cgd3_530	Uncharacterized protein
cgd3_540	1364.83643396361	-0.930018242275121	0.0723483736184444	4.54466775143316e-38	1.85454010898626e-37	cgd3_540	Major facilitator superfamily domain containing protein
cgd3_550	9551.98227553129	-0.601499920312909	0.056265327863753	9.13512414416054e-27	2.88268727929869e-26	cgd3_550	Major Facilitator Superfamily
cgd3_560	35.6781838528933	1.02473966727687	0.215842823345273	1.20498312858089e-06	2.0354789000764e-06	cgd3_560	Uncharacterized protein
cgd3_570	19.1545789540413	-1.36937471710799	0.331021827161686	1.37752341244203e-05	2.23616661223321e-05	cgd3_570	Uncharacterized protein
cgd3_580	4.11883817593445	-0.630746027329229	0.637420893101411	0.209882592340829	0.243108424587305	cgd3_580	Uncharacterized protein
cgd3_590	138.104852930365	0.586652597218936	0.121411449030743	1.23037039396384e-06	2.07748509039964e-06	cgd3_590	Uncharacterized protein
cgd3_60	24.5670386206898	1.42645549003065	0.301120385729951	7.58654027096695e-07	1.29577718608435e-06	cgd3_60	Uncharacterized protein
cgd3_600	40.7521583320394	1.38982766522435	0.21379534705112	3.30348721336655e-11	6.73338337622416e-11	cgd3_600	Uncharacterized protein
cgd3_610	14960.7917141203	-0.869412698590045	0.060304081978295	1.98550387949376e-47	9.81694059229897e-47	cgd3_610	Uncharacterized protein
cgd3_620	6.69123744526474	1.17651071678382	0.607704413501833	0.0190379422230066	0.0249295879239814	cgd3_620	Uncharacterized protein
cgd3_630	3.27764851614229	0.459430459404746	0.693633905398689	0.391900295524397	0.432736782924258	cgd3_630	Uncharacterized protein
cgd3_640	5792.68016747368	-2.01879724372267	0.106612185278433	8.30867596991547e-81	7.40918761156524e-80	cgd3_640	Acyl-CoA synthetase
cgd3_650	1814.97690861676	-1.66666590351419	0.0987669228065453	2.06038998426366e-64	1.42409307735871e-63	cgd3_650	Uncharacterized protein
cgd3_660	251.347096419692	2.31550062858082	0.106215836667353	1.48853498108821e-106	2.02958950493086e-105	cgd3_660	Uncharacterized protein
cgd3_665	5734.33874442944	-1.73292639575736	0.710969520096663	0.00289737286431868	0.00404437616804792	cgd3_665	unspecified product
cgd3_670	5361.41066172994	-0.652514636350921	0.0547773304060972	8.29210027088203e-33	3.02253107501585e-32	cgd3_670	Uncharacterized protein
cgd3_680	156.490783238582	1.19046756023703	0.124303303756066	6.26877612633297e-22	1.76364511441551e-21	cgd3_680	Papain family cysteine protease
cgd3_690	1616.43069449348	-1.68652767926129	0.0627491485684376	6.22148138176126e-160	1.9883854496109e-158	cgd3_690	ABC transporter type 1
cgd3_693	10.373751767015	-1.4778410008201	0.441699495678116	0.000282573110925046	0.000424331615909778	cgd3_693	Uncharacterized protein
cgd3_70	3318.46366275141	-1.73300612932069	0.064652323328505	5.77843051979435e-159	1.80350233801394e-157	cgd3_70	Uncharacterized protein
cgd3_710	140.317905886638	-2.11702862301539	0.151510660136296	4.8673443220274e-45	2.27161688860975e-44	cgd3_710	Uncharacterized protein
cgd3_720	7.73073580915579	-0.831255028419035	0.431350923800419	0.032001412035978	0.041213939743305	cgd3_720	mucin
cgd3_730	515.859396639556	-0.789840450986514	0.0948892977126279	5.40870143854362e-17	1.330527231957e-16	cgd3_730	Alpha/Beta hydrolase fold containing protein
cgd3_740	132.287769384239	1.96476499076585	0.162144953482599	2.09829473797512e-34	7.88587721374469e-34	cgd3_740	Uncharacterized protein
cgd3_750	9471.62825549044	-1.31162963712236	0.0587239777661335	8.53812730444543e-112	1.28716296533055e-110	cgd3_750	Uncharacterized protein
cgd3_753	149.832661576251	1.09092322509375	0.10745024095119	2.66689029265665e-24	7.90959667346944e-24	cgd3_753	unspecified product
cgd3_760	19046.2024138185	-1.0468433703937	0.046870084997427	9.74673480472782e-112	1.46384231371758e-110	cgd3_760	Ribosomal protein L7Ae/L30e/S12e/Gadd45
cgd3_770	48.4279785453155	3.0070818325896	0.249519354799808	1.23392421493144e-34	4.67253766696788e-34	cgd3_770	ULP1 like protease
cgd3_780	686.025066815256	1.0567360428673	0.0808510899171744	3.41046293320363e-39	1.43570067630648e-38	cgd3_780	K Homology domain type 1/ Exosome complex RNA-binding protein
cgd3_790	138.506625798368	2.66528617130855	0.149525827011991	1.15796165530305e-72	9.08852026117028e-72	cgd3_790	Uncharacterized protein
cgd3_80	17.7984310054595	2.9860259307036	0.420843107660553	5.06938984842596e-13	1.10246121091245e-12	cgd3_80	Adenosylhomocysteinase
cgd3_800	742.73282543443	-0.445742439058985	0.0726001900645595	7.37546517373183e-10	1.41999919850885e-09	cgd3_800	POP4 like ribonuclease P protein subunit
cgd3_810	19.1649676303081	1.88057261995526	0.321593524138345	1.32779260305988e-09	2.5271707714265e-09	cgd3_810	Uncharacterized protein
cgd3_820	8.82153220792759	1.2766300054903	0.497272596627884	0.00424046615209364	0.00585371882433106	cgd3_820	Uncharacterized protein
cgd3_830	8185.05828449383	-1.04876093737043	0.056602577370278	5.43936385042217e-77	4.52713720467428e-76	cgd3_830	60S ribosomal protein L35
cgd3_840	2119.09312891336	-1.23164662538616	0.0648903762701926	1.30037054547718e-80	1.15701120917179e-79	cgd3_840	SWIB/MDM2 domain containing protein
cgd3_850	417.161719245052	0.90199063595969	0.0883387630032509	8.37782097603259e-25	2.5221849886398e-24	cgd3_850	Uncharacterized protein
cgd3_860	6.18943333622459	1.51886938568306	0.574520695727343	0.00341381862094997	0.00474042592655375	cgd3_860	ARF/SAR type Small GTPase superfamily
cgd3_870	1.46572482357288	0.654853195908752	0.789266292069902	0.250912538511749	0.286972685758499	cgd3_870	Flavoprotein
cgd3_880	2875.70514130122	-0.428508551691148	0.0660668191527234	7.62134743332048e-11	1.52617959880277e-10	cgd3_880	Uncharacterized protein
cgd3_890	317.893754018714	0.567394615570077	0.0847176737344942	1.93317965202033e-11	3.98506331776121e-11	cgd3_890	FtsJ-like methyltransferase
cgd3_90	2.8242439200509	0.964718730807523	0.667245642150358	0.079656591070841	0.0980068005321865	cgd3_90	Uncharacterized protein
cgd3_900	4.87250803898544	1.28982290269858	0.674661616775111	0.0239381077286674	0.0311405862507412	cgd3_900	Rad60/SUMO-like domain containing protein
cgd3_910	1.20440963942842	0.61031222557652	0.986378702787395	0.266148676218122	0.302751697463382	cgd3_910	Uncharacterized protein
cgd3_920	179.028430045914	0.227051428274101	0.111186093689098	0.0401333693326211	0.051077671387009	cgd3_920	Calmodulin-domain protein kinase 1
cgd3_923	282.899594550094	0.17245948928277	0.0912885741434151	0.0583745171484124	0.0729681464355156	cgd3_923	Uncharacterized protein
cgd3_930	2157.50268258269	-1.42307007587863	0.11312155811861	9.5054930527734e-37	3.77479570038069e-36	cgd3_930	DnaJ domain containing protein
cgd3_940	1.03099879976077	1.2212416969865	1.23773392505102	0.0666785617460015	0.0829330181118543	cgd3_940	Uncharacterized protein
cgd3_950	3.14303639080311	1.25743418034233	0.691145396384677	0.0290631412281942	0.037514458548186	cgd3_950	Condensin-2 complex subunit H2
cgd3_960	80.5818129041712	4.16586480696373	0.260643287618216	6.42378182073514e-58	3.91204395942636e-57	cgd3_960	Uncharacterized protein
cgd3_970	84.4232434463275	3.04968441311253	0.195086589836784	1.65465400392598e-55	9.69258467109131e-55	cgd3_970	Uncharacterized protein
cgd3_980	6269.87622735857	-0.91201473558673	0.112878252989123	3.58109279558056e-16	8.53607739758015e-16	cgd3_980	Peptidase S54 rhomboid domain containing protein
cgd3_990	15.0816112489406	-0.824530109327079	0.315310099151669	0.0058754165707908	0.00799737281100826	cgd3_990	Alpha-ketoglutarate-dependent dioxygenase AlkB-like protein
cgd4_10	34.8439417014506	0.432087754823218	0.215629652561896	0.0409655257153921	0.0520538407229616	cgd4_10	Uncharacterized protein
cgd4_100	40.3121233971435	0.582239321503528	0.218128646475069	0.00605817590264275	0.00823491416504177	cgd4_100	Mitochondrial carrier protein
cgd4_1000	2.60826282461294	-0.645594542663566	0.70292531174816	0.22233257694755	0.256266198760952	cgd4_1000	Uncharacterized protein
cgd4_1010	577.127492280581	-1.02504599936681	0.102119020077387	6.12382076235666e-24	1.794115115607e-23	cgd4_1010	Galactose-binding domain-containing protein
cgd4_1020	280.659787322202	-0.485975970968832	0.17155417075302	0.00401726922515487	0.00555328392889056	cgd4_1020	Nucleolar pre-ribosomal-associated protein 1 C-terminal domain containing protein
cgd4_1030	651.316692629177	-0.18268744622983	0.0678805628872535	0.00693838550652214	0.00938349698664724	cgd4_1030	Eukaryotic translation initiation factor 3 subunit G
cgd4_1040	96.6471315295625	-0.374030343354578	0.186299273985451	0.0408364288750118	0.0519063103263354	cgd4_1040	Uncharacterized protein with WD40 repreat
cgd4_1070	1162.12283273681	-0.998014066435237	0.0626325799350411	2.30844767720764e-57	1.39308889281639e-56	cgd4_1070	MYND finger domain containing protein
cgd4_1080	809.754009751096	-1.87098306785223	0.102459434485153	1.041031551236e-75	8.5398789469976e-75	cgd4_1080	Thioredoxin domain containing protein
cgd4_1090	1119.68411352837	-2.63799408558578	0.0688815054688401	0	0	cgd4_1090	Pre-mRNA-splicing factor of RES complex
cgd4_110	1113.85791025353	-1.4316983572796	0.0763887994368752	2.90131604700707e-79	2.51972991473766e-78	cgd4_110	Winged helix-turn-helix DNA-binding domain containing protein
cgd4_1100	147.337300552228	1.0542416942244	0.168333256625967	2.32252036369355e-10	4.55720474113739e-10	cgd4_1100	START-like domain containing protein
cgd4_1103	11.1260545608212	1.36449737554393	0.395552749370049	0.000262884963032589	0.000395714177586735	cgd4_1103	Uncharacterized protein
cgd4_1110	9.40597633494825	1.68730620946357	0.435903534641423	3.36390070796204e-05	5.32862146245374e-05	cgd4_1110	AP2/ERF domain containing protein
cgd4_1120	2.64306544656054	0.493216999263141	0.650803174095609	0.343071664244386	0.382094033637112	cgd4_1120	Uncharacterized protein with WD40 repreat
cgd4_1130	3.926760484873	0.406576940648075	0.523624828882974	0.375599054359413	0.416001725025188	cgd4_1130	Metallo-beta-lactamase
cgd4_1133	5.83979354113235	0.0975794072866421	0.462934315824517	0.814364098984022	0.83735694997113	cgd4_1133	Uncharacterized protein
cgd4_1140	12.4857296940737	0.450536086186601	0.34382685447747	0.161726721081119	0.190814604465172	cgd4_1140	Metallo-beta-lactamase
cgd4_1150	107.513606796574	-1.30894498641417	0.141527286237495	1.01751824685114e-20	2.77662936896878e-20	cgd4_1150	Uncharacterized protein
cgd4_1160	1679.68273784534	-1.51480922384808	0.0961703328549829	2.64474899297039e-56	1.56529958917285e-55	cgd4_1160	Ribosomal RNA large subunit methyltransferase RlmN/Cfr with Radical SAM domain
cgd4_1170	40.529176105874	2.41651570677879	0.222977099145651	8.20655862343389e-28	2.65252440943515e-27	cgd4_1170	26S proteasome subunit P45
cgd4_1180	1.15678080495767	1.45999580187189	1.28875248897005	0.0440278744487065	0.0557500343653194	cgd4_1180	Uncharacterized protein
cgd4_1190	35.7127295166943	0.809441464593099	0.222145523067879	0.00019401413690358	0.000295046241693873	cgd4_1190	Uncharacterized protein
cgd4_120	2.05540589283551	-0.592269397090023	0.73530210046949	0.272273908032649	0.309191092265615	cgd4_120	Histone-binding protein RBBP4 N-terminal domain containing protein
cgd4_1200	550.196588263999	-0.499819283205032	0.07219498659618	3.65810299896877e-12	7.74463247529425e-12	cgd4_1200	Ubiquitin fusion degradation protein UFD1
cgd4_1210	692.820066981641	0.211501912376425	0.112089643569737	0.0582541316160288	0.0728404556513412	cgd4_1210	KH/SF1/BBP/Splicing factor 1, helix-hairpin domain containing protein
cgd4_1220	2205.51702186231	-0.0677952216774866	0.0614432099858014	0.253951493768125	0.290199146911802	cgd4_1220	Ribosomal biogenesis regulatory protein
cgd4_123	3.83472984738358	-0.670367618952188	0.512348290717231	0.130614154640885	0.156415931591827	cgd4_123	Uncharacterized protein
cgd4_1230	2998.13676156347	-1.02288363856344	0.0573644934235563	2.15192482775928e-70	1.64377431871861e-69	cgd4_1230	60S ribosomal protein L28
cgd4_1240	418.100830528647	0.694734632825349	0.104073552749183	1.76179835085753e-11	3.64117144939257e-11	cgd4_1240	Uncharacterized protein
cgd4_1250	81.5241704323532	0.683274898470323	0.17975678609174	0.000109230099618943	0.000168159633132053	cgd4_1250	Uncharacterized protein
cgd4_1260	153.81894217126	-0.49593644683002	0.126449308709325	7.70973257383118e-05	0.000119520301251283	cgd4_1260	tRNA intron endonuclease
cgd4_1270	935.102609613423	-1.58724635483528	0.0881772078599253	6.97140929784043e-73	5.49325052167111e-72	cgd4_1270	Transcription factor TFIIIB, SANT domain containing protein
cgd4_1283	223.402372585863	0.231397743197628	0.0891968038158112	0.00935046887916559	0.0125100881353873	cgd4_1283	Replication termination factor 2
cgd4_130	2.87859127795627	2.15851580860979	0.915689922040668	0.00546160111599672	0.00746462417324903	cgd4_130	RRM/KH domain containing protein
cgd4_1300	123.344258077533	3.70438856879776	0.1841903608568	7.66541326994284e-90	8.05877000353201e-89	cgd4_1300	Uncharacterized protein
cgd4_1310	1.05838396654026	-0.14798000304536	0.855445654088171	0.763356922181041	0.790874197124808	cgd4_1310	Glycine zipper-containing protein
cgd4_1320	640.710310436526	-1.27224498597472	0.0716228585107469	4.95692584570881e-71	3.81559128200515e-70	cgd4_1320	Alpha/Beta hydrolase fold-containing protein
cgd4_1330	457.214182298982	-2.07211080351638	0.160434199075498	6.15023394405234e-39	2.56206304551503e-38	cgd4_1330	FAD binding/Ferric reductase NAD binding /Flavodoxin/nitric oxide synthase domain-containing protein
cgd4_1340	93.5652004912049	-0.478192615058132	0.159564744652079	0.00229514229035821	0.00322741761702959	cgd4_1340	Bromodomain containing protein
cgd4_1350	844.347309722278	-1.81462855434465	0.0729515775334744	1.61095509019251e-137	3.65668499165856e-136	cgd4_1350	RCC1/WD40/YVTN/Zinc finger, RanBP2-type containing protein
cgd4_1360	26.839729544249	2.70946335137677	0.315707373423103	1.90291285929814e-18	4.90144221334369e-18	cgd4_1360	Zinc finger, C3HC4 type (RING) containing protein
cgd4_1370	3858.31653698712	-0.783902280110684	0.0630181748656859	1.10235610908499e-35	4.28813306309108e-35	cgd4_1370	ABC transporter
cgd4_1380	1327.52342107677	-0.950995839141836	0.0594139549666957	1.03402689587031e-57	6.24952715431453e-57	cgd4_1380	ABC transporter
cgd4_1390	375.379023105859	1.11136479571225	0.0877409047381942	8.99599682680339e-37	3.57602062916214e-36	cgd4_1390	ABC transporter
cgd4_140	4804.20433187487	-0.619962375815701	0.142346921841426	1.06557438069955e-05	1.73824812204766e-05	cgd4_140	Zinc finger, RING/FYVE/PHD-type domain containg protein
cgd4_1400	2947.67210481372	0.345362541031568	0.0550041128562485	3.11792854007328e-10	6.09996303506012e-10	cgd4_1400	Inorganic pyrophosphatase
cgd4_1410	9.15676021573475	0.156007087265362	0.36550191335524	0.646741434881182	0.682263541682155	cgd4_1410	Uncharacterized protein
cgd4_1420	144.349110509576	-0.0407288336229659	0.119915186642896	0.713870116933319	0.745405296540544	cgd4_1420	N2227-like protein
cgd4_1430	42.602334536768	-0.346364458439222	0.218219498644945	0.103395276976294	0.125742505790043	cgd4_1430	TAP42-like protein
cgd4_1450	119.241684409633	2.53726517404024	0.163333388481708	1.95223413718156e-54	1.11257851327251e-53	cgd4_1450	Uncharacterized protein
cgd4_1460	2.62551791010196	3.07579631216681	1.09134658758719	0.000713527078119312	0.00104034331280535	cgd4_1460	Uncharacterized protein
cgd4_1470	10859.3180511104	-1.19084036508026	0.0472552168954459	2.58951928730424e-140	6.15781520998837e-139	cgd4_1470	V-type proton ATPase subunit a
cgd4_1480	13694.6929933296	-1.53603405884325	0.0768242009843998	1.58837498101255e-89	1.6568036681841e-88	cgd4_1480	AAA-type ATPase/40S ribosome biogenesis Tsr1 and BMS1 C-terminal/AARP2CN (NUC121) domain-containing protein
cgd4_1490	3.54214519256884	0.758129161655528	0.601818025270097	0.133666126334998	0.159671484309415	cgd4_1490	DNA primase
cgd4_150	285.264958653521	-1.15328164520249	0.0830707034864312	1.75271670791356e-44	8.09491704984357e-44	cgd4_150	Pre-mRNA splicing protein Prp31-like protein
cgd4_1500	273.27907513082	1.02937674455982	0.0925595749126154	7.75201726170467e-29	2.56793606637729e-28	cgd4_1500	Uncharacterized protein
cgd4_1510	332.887198888382	1.94058739544745	0.097699697174638	4.87440732604633e-88	4.86831431688877e-87	cgd4_1510	Decaprenyl diphosphate synthase-like
cgd4_1513	47.1018441692208	1.65126832929878	0.219780079678953	1.35624482741515e-14	3.08027179393036e-14	cgd4_1513	Uncharacterized protein
cgd4_1520	6992.99506865343	-1.29104080014881	0.0778161049073409	3.57501823635491e-62	2.36852369058671e-61	cgd4_1520	Ribosome biogenesis protein BRX1
cgd4_1530	2709.6838556077	-0.478930641301967	0.0719742081016073	2.26314371040586e-11	4.6484622740727e-11	cgd4_1530	Phospholipase/Carboxylesterase
cgd4_1540	2603.36828878646	-1.18703827360777	0.09401892743099	7.48178157810726e-37	2.97706348650782e-36	cgd4_1540	SRP40 C-terminal domain containing protein
cgd4_1543	1490.07954414807	-1.15167896114257	0.0717901623771424	2.88819919890303e-58	1.78061046290395e-57	cgd4_1543	Target SNARE coiled-coil homology domain containing protein
cgd4_1555	0.0769772693495408	0.0141095095292445	0.997411466541345	0.844102164611374	0.861893149091656	cgd4_1555	unspecified product
cgd4_1556	4.84810888105816	2.50653367631971	0.675953676264238	4.85114617256448e-05	7.61506049485073e-05	cgd4_1556	unspecified product
cgd4_1560	3059.74106520371	-0.504304262074428	0.12042079914346	2.13785672562134e-05	3.42726228686086e-05	cgd4_1560	Uncharacterized protein
cgd4_1570	1942.41384813188	-0.673672544314341	0.0768303648658889	1.29503957667677e-18	3.35300266287991e-18	cgd4_1570	SNU66/SART1 family
cgd4_1580	11865.7864810547	-1.59482115572369	0.075530471570249	4.27753452529464e-99	5.17840922077335e-98	cgd4_1580	Ribosomal RNA large subunit methyltransferase E
cgd4_1590	1373.30894384975	1.2920371887528	0.0823040896167759	8.64622615180768e-56	5.07965786418701e-55	cgd4_1590	Chromodomain-helicase-DNA-binding'multidomain chromatin protein with the following architecture: chromo-bromo-chromo-SNF2 ATpase
cgd4_160	1883.01846330625	-1.53634869300715	0.0567360249752554	3.27406938303631e-162	1.05483122461533e-160	cgd4_160	Uncharacterized protein
cgd4_1600	10.1541702482709	1.06913739939899	0.415258788302686	0.00502639006149999	0.00689575147516912	cgd4_1600	Uncharacterized protein
cgd4_1610	7.201090592195	0.395036540060796	0.426484698551779	0.309930044028339	0.348387880105012	cgd4_1610	Serine/threonine protein kinase
cgd4_1620	449.857100716141	1.34455214362558	0.0833123402549901	5.73446064860943e-59	3.59641605827232e-58	cgd4_1620	unspecified product
cgd4_1625	15.9019730540654	-0.57542036840597	0.344375629868276	0.0731108970649639	0.0903706787668722	cgd4_1625	unspecified product
cgd4_1630	5.72642838257998	0.603761442166474	0.499449732479899	0.16377385777534	0.192831288479954	cgd4_1630	Uncharacterized protein
cgd4_1640	14.5029505489099	0.931889445801639	0.36274748647487	0.00684038431921804	0.00926036440368556	cgd4_1640	Uncharacterized protein
cgd4_1650	25.9079892885709	0.78213650640122	0.239241545644471	0.000777031064272029	0.00113169489674326	cgd4_1650	Thioredoxin
cgd4_1660	74.217801338264	0.213360825099631	0.147201556112711	0.143363944780809	0.170356620880229	cgd4_1660	Small nuclear ribonucleoprotein E
cgd4_1670	22.9603014941046	0.075036888363099	0.255045740471425	0.762473332988344	0.790163674523589	cgd4_1670	Uncharacterized protein
cgd4_1680	112.541978305358	-1.09052838402421	0.148373128991004	1.04856938154394e-13	2.32208130779826e-13	cgd4_1680	Brl1/Brr6 domain containing protein
cgd4_1690	48.6135150132433	-0.50306501586251	0.184012683763102	0.0053439585839664	0.00731635179676004	cgd4_1690	Myosin motor domain containing protein
cgd4_170	619.894025419955	-2.3231385337476	0.0892752387825026	8.55518691185255e-151	2.40689941639795e-149	cgd4_170	Uncharacterized protein
cgd4_1700	22768.1355490228	-1.78958041489537	0.0528522839594275	6.50286141813823e-252	7.87240344407947e-250	cgd4_1700	Nucleolar GTP-binding protein 1
cgd4_1710	484.659096021901	-1.38622391393564	0.12108670455063	8.0426772204893e-31	2.79395613007433e-30	cgd4_1710	Condensin subunit 1/Condensin-2 complex subunit D3
cgd4_1720	229.825200287729	-1.04525588854437	0.101532881144798	5.80754704487371e-25	1.75367728225778e-24	cgd4_1720	Histone-like transcription factor (CBF/NF-Y) and archaeal histone
cgd4_1730	374.047646812984	-1.09390913780035	0.0922690003206856	1.03494055837823e-32	3.76213606071067e-32	cgd4_1730	AAA+ ATPase
cgd4_1740	214.712202146035	-1.74790268402473	0.1283258283427	8.03958919293746e-43	3.58061971301953e-42	cgd4_1740	GPI inositol-deacylase PGAP1-like
cgd4_1750	68.2512929069526	-1.61493358407248	0.187646373266913	1.97693545112667e-18	5.0855486975216e-18	cgd4_1750	Tapt1 family
cgd4_1760	424.943294563395	-2.39653302567199	0.114652518515149	6.86576563654679e-98	8.16331360654894e-97	cgd4_1760	Tapt1 family
cgd4_1770	255.85739871012	1.07273661215429	0.157072382423908	4.33408347142899e-12	9.14667906410926e-12	cgd4_1770	Mitochondrial biogenesis protein AIM24
cgd4_1780	0.259922185299872	-0.0389100334180567	0.955915126829218	0.847914435117278	0.864357787265508	cgd4_1780	Zinc finger, C3HC4 type (RING) containing protein
cgd4_1790	1.39491354900964	-0.543619616847611	0.757280883486779	0.308082478720491	0.34650605362848	cgd4_1790	Uncharacterized protein
cgd4_180	39.4817885643879	-0.171197668264478	0.209681663396763	0.403811700627927	0.444660348403685	cgd4_180	Dos2-interacting transcription regulator of RNA-Pol-II
cgd4_1800	0.639764590524353	0.259624659419132	0.870116782786578	0.626151519504012	0.663345351476672	cgd4_1800	Uncharacterized protein
cgd4_1810	0.129683122378478	0.13031595981538	1.01902301434249	0.88800926286043	0.899720265058945	cgd4_1810	Uncharacterized protein
cgd4_1820	125.610891402553	-0.624202386838087	0.150779758903348	2.6730948714618e-05	4.25628298584691e-05	cgd4_1820	Uncharacterized protein
cgd4_1830	104.547045386438	1.44966300811279	0.15955465678786	3.97550206622491e-20	1.07022444437793e-19	cgd4_1830	Dynein light chain tctex1
cgd4_1840	5146.36997313084	-2.03910885489031	0.072213888133466	3.66311412961527e-176	1.62601566086811e-174	cgd4_1840	RNA helicase
cgd4_1850	143.710912321191	0.997490034505707	0.143352054786684	1.52315553334699e-12	3.26273799234382e-12	cgd4_1850	Endonuclease/exonuclease/phosphatase
cgd4_1860	182.034172811889	1.40892061131359	0.106810723875332	4.17202087661582e-40	1.77878584867451e-39	cgd4_1860	Uncharacterized protein
cgd4_1870	14.1394667804516	2.38296034811168	0.384854574186543	3.24854998720636e-10	6.35240195736144e-10	cgd4_1870	Uncharacterized protein
cgd4_1880	443.981669910915	2.14167452094987	0.0837964841926647	1.02165993760777e-144	2.63324609725357e-143	cgd4_1880	Uncharacterized protein
cgd4_1890	5269.08944995563	0.246385008816425	0.0693131503674013	0.000379330184279606	0.000563354678883653	cgd4_1890	Adenosine monophosphate deaminase 2
cgd4_190	20.3648136606019	-1.07126684126252	0.328301701978949	0.000610209952484752	0.000892962915815599	cgd4_190	Uncharacterized protein with WD40 repreat
cgd4_1900	15.9201840496186	2.24016676626278	0.411678028540025	1.12083068361389e-08	2.07110017624305e-08	cgd4_1900	Uncharacterized protein
cgd4_1910	127.852385692571	-0.74346136436665	0.124757060244401	2.00601333010979e-09	3.79811528615573e-09	cgd4_1910	Alpha/Beta hydrolase fold-containing protein
cgd4_1920	623.854371401212	0.720039814494489	0.0735106011598265	8.38731193196006e-23	2.40540640116155e-22	cgd4_1920	Endonuclease/exonuclease/phosphatase
cgd4_1930	223.340931422259	1.330417230532	0.0958272045673451	2.58109723766715e-44	1.18795892447929e-43	cgd4_1930	Origin recognition complex, subunit 2
cgd4_1940	1007.30253153355	0.63883109216108	0.0998791918641108	1.31738346810263e-10	2.61447936168406e-10	cgd4_1940	Nucleoside diphosphate kinase
cgd4_1950	280.767454475859	-0.0976693950226405	0.0993755694177798	0.31564578063107	0.354115387144376	cgd4_1950	RNAse PH domain containing protein
cgd4_1960	27.4197164815537	1.12799558751357	0.245116904707472	2.22821213073912e-06	3.7308078215854e-06	cgd4_1960	THIF-type NAD/FAD binding fold containing protein
cgd4_1970	35.2508341552864	0.128576456834547	0.206616836051462	0.524790947285167	0.566632387676822	cgd4_1970	Uncharacterized transmembrane Protein
cgd4_1980	56.7299058971083	2.40248593348716	0.235603557266915	4.56517463238384e-25	1.38691046816528e-24	cgd4_1980	Rab-GTPase-TBC domain containing protein
cgd4_1990	3950.05453330243	-0.390879664839061	0.251297016744415	0.112282123626469	0.135970622578886	cgd4_1990	Nucleolar, Nop52
cgd4_20	200.488401900732	-1.64459596265025	0.108235838529261	1.34771829055376e-52	7.35537509666977e-52	cgd4_20	Uncharacterized protein
cgd4_200	116.681124240343	-1.03318165018003	0.142325729570098	1.84247287034939e-13	4.05100666870987e-13	cgd4_200	Uncharacterized Protein
cgd4_2000	15.7314131153396	1.61502948491858	0.364470944555155	2.9381774175868e-06	4.90105168403309e-06	cgd4_2000	Apicomplexan CP 15/60K like protein
cgd4_2010	597.00736622236	0.612262715385301	0.0778766073147974	3.1617133928534e-15	7.30540486087296e-15	cgd4_2010	Cell division control protein 73 C-terminal domain containing protein
cgd4_2020	1807.68840266787	-0.304586377626454	0.0650812382612891	2.56597785092969e-06	4.28915544538247e-06	cgd4_2020	Vacuolar import/degradation Vid27-related protein
cgd4_2025	0.233942104269266	0.403020570411891	1.08092057429689	0.48494473503796	0.526741222533075	cgd4_2025	unspecified product
cgd4_2030	42.8237701045457	2.61054638421361	0.253074267587767	1.17338343517633e-25	3.62822509561101e-25	cgd4_2030	Centromeric histone h3-like protein
cgd4_2032	112.442238562829	1.71194453172053	0.145570912418887	4.97476422712467e-32	1.78403797911697e-31	cgd4_2032	Autophagy protein Apg5
cgd4_2033	276.557684431716	2.4803885487746	0.235607827881721	8.77883874842584e-27	2.77464088607288e-26	cgd4_2033	Uncharacterized protein
cgd4_2040	253.662107459523	1.34174113074461	0.106684916724196	1.24805376521369e-36	4.94640356352054e-36	cgd4_2040	unspecified product
cgd4_2053	43.4256979804218	0.765620125527841	0.187868465503179	3.63829409976102e-05	5.74732500140184e-05	cgd4_2053	RecA-like DNA recombination and repair protein
cgd4_2070	2.03652917672116	0.424409568485816	0.744154608910763	0.415480247510715	0.456628222504898	cgd4_2070	Cyclin B like
cgd4_2080	2.03034587552723	0.0241468437151968	0.620975007290024	0.965494331458439	0.969620375609971	cgd4_2080	DHHC palmitoyltransferase
cgd4_2090	34.7522697287458	1.94443437461581	0.258148483894796	2.26865226024651e-14	5.12628154959548e-14	cgd4_2090	SET domain containing protein
cgd4_2093	25.3156972246197	2.64347235585194	0.367251416530501	7.32956041266677e-14	1.62947099880934e-13	cgd4_2093	unspecified product
cgd4_210	32.2820416106308	-1.64316597394109	0.245765271841736	5.07376269843588e-12	1.06682536738165e-11	cgd4_210	Ubiquitin-conjugating enzyme E2
cgd4_2100	0.593158464213088	-0.192555103146397	0.961217632913202	0.570855780435798	0.612068932592864	cgd4_2100	Glycosyl transferase family 1/GPI anchor biosynthesis related protein
cgd4_2103	1.51424730544481	-2.22757022577447	1.55970757410896	0.0106996197554116	0.0142578321957536	cgd4_2103	Uncharacterized protein
cgd4_2110	4.04978970522418	-0.983216349072891	0.628821487747002	0.052724941060931	0.0661545664379458	cgd4_2110	Papain family cysteine protease
cgd4_2120	2.84582931860698	0.893075628317848	0.764182497694935	0.118882284369195	0.143354882600342	cgd4_2120	PX domain containing protein
cgd4_2130	1774.25301766814	-1.11814287785497	0.0802586301521556	2.10135768670798e-44	9.68272659561518e-44	cgd4_2130	Rab-GTPase-TBC domain containing protein
cgd4_2140	437.710197561034	0.478934529957704	0.0940743448519322	3.1373918033348e-07	5.47570129066078e-07	cgd4_2140	Uncharacterized protein
cgd4_2150	3131.97922787956	-0.900309854429135	0.114296997871404	1.830202728461e-15	4.26087406771659e-15	cgd4_2150	DNA replication factor CDT1 like protein
cgd4_2160	16.5352397093171	-0.531959769400643	0.349058760610994	0.105370647199178	0.127950071599001	cgd4_2160	Ribonuclease
cgd4_2170	22.9776325147998	-1.15725850968904	0.300016444686604	4.85312257167614e-05	7.61517072814068e-05	cgd4_2170	Uncharacterized protein
cgd4_2180	44.6918798893405	-0.490563516263333	0.18889277701112	0.00835559988800186	0.0112317030795987	cgd4_2180	Dpy-19/Dpy-19-like protein
cgd4_2190	2.67461343739951	0.247237219379779	0.683939919853343	0.631341381237461	0.667780994981111	cgd4_2190	Aspartic peptidase A1 family
cgd4_220	5.45622424846507	1.15435932712863	0.563694397627106	0.0190388417411933	0.0249295879239814	cgd4_220	Uncharacterized protein
cgd4_2200	22.3733589426523	-1.79528714709987	0.341970048533879	3.20858404111472e-08	5.83445300148079e-08	cgd4_2200	RecF/RecN/SMC domain containing protein
cgd4_2210	1.5516190327885	-0.106775795765231	0.772874675506275	0.829939806143596	0.849738700873003	cgd4_2210	Adaptin N terminal domain containing protein
cgd4_2220	0.84035490063668	-0.307677894949671	0.894481501018995	0.517677494223489	0.559556707094924	cgd4_2220	Double-stranded DNA-binding domain containing protein
cgd4_2230	5.44777729061693	-1.63048414518933	0.600994878796273	0.00148887362166793	0.00212514092282826	cgd4_2230	Uncharacterized protein
cgd4_2240	15.7725518124329	-2.61301901566157	0.448766799808255	9.19005595526312e-10	1.76087642883818e-09	cgd4_2240	Uncharacterized protein
cgd4_2250	39.504258567708	-2.36201454415628	0.241752737285079	3.10676801132222e-23	9.01346274889779e-23	cgd4_2250	DNA / pantothenate metabolism flavoprotein
cgd4_2260	10167.0999676314	-0.379604440529541	0.0588574059075002	7.61601753006036e-11	1.52587713302864e-10	cgd4_2260	60S acidic ribosomal protein P0
cgd4_2270	642.615033502199	0.333229242301907	0.0837525888059232	6.95638888592871e-05	0.000108261681337301	cgd4_2270	Short-chain dehydrogenase/reductase SDR
cgd4_2280	419.597257674655	0.294954922510016	0.0817594058163563	0.000299008345133766	0.00044806389302678	cgd4_2280	Uncharacterized protein
cgd4_2290	371.705332008992	1.07248170888565	0.088342750956644	4.36191883267044e-34	1.62554717691403e-33	cgd4_2290	Anticodon-binding domain containing protein
cgd4_23	23.0483799538717	-2.171548298024	0.31711200772387	1.2821691181079e-12	2.75835521100757e-12	cgd4_23	unspecified product
cgd4_230	2.2531103067731	0.919295641596674	0.797759835887765	0.113276318861682	0.137049937568873	cgd4_230	Uncharacterized protein
cgd4_2300	69.0022046174987	1.92021959690171	0.181350891276544	5.92174497145462e-27	1.87906045758231e-26	cgd4_2300	Ubiquitin-activating enzyme E1
cgd4_2310	8.3400526183103	2.20262533315327	0.479606613999312	1.51328543692215e-06	2.54550539810695e-06	cgd4_2310	Uncharacterized protein
cgd4_2320	4.56156710842448	0.512823783251362	0.548480160129886	0.278236618772952	0.315603433275963	cgd4_2320	PLAA/Doa1/Lub1/WD40/PUL domain containing protein
cgd4_2330	0.971398377364691	0.155751993810908	0.761375649729786	0.770530191446018	0.797272239012391	cgd4_2330	Uncharacterized protein
cgd4_2340	1.63518851903734	0.433094836281634	0.773435881172604	0.432758245557885	0.474703237507894	cgd4_2340	Uncharacterized protein
cgd4_2350	4.41509526746956	0.312671202398686	0.471718157402784	0.455031742758909	0.496274041037904	cgd4_2350	Uncharacterized transmembrane Protein
cgd4_2360	823.178043156317	-0.59910758135397	0.0799421184066442	4.8803510866352e-14	1.09043638652727e-13	cgd4_2360	Ubiquilin
cgd4_2370	435.534731643434	-0.27382628321031	0.101465535366367	0.00682514856816037	0.00924287068806803	cgd4_2370	Lysine--tRNA ligase
cgd4_2373	146.292268320996	1.43145431046863	0.124715550686864	5.50651024629114e-31	1.9212671121339e-30	cgd4_2373	Armadillo-type fold containing protein
cgd4_2380	116.779785164862	2.27830604614656	0.158358743682161	1.40101493463284e-47	6.95286293646981e-47	cgd4_2380	Vacuolar fusion protein Mon1
cgd4_2385	2.88140542228623	3.04148331745704	1.09634396291851	0.00078489549230339	0.00114231602613918	cgd4_2385	unspecified product
cgd4_2390	159.839468773359	1.9211598678184	0.141415989255005	9.67851088644325e-43	4.28665753784266e-42	cgd4_2390	Vacuolar protein sorting-associated protein 35
cgd4_240	10.2207609987005	-0.575007439857264	0.394974052695874	0.108322217658748	0.131374395733667	cgd4_240	Serine/threonine-protein kinase
cgd4_2400	5738.5326417972	-0.256834704883012	0.0660124205470643	9.41444834673009e-05	0.000145215139556705	cgd4_2400	60S ribosomal protein L31
cgd4_2410	26.5107272575202	0.161628489377408	0.238173243772178	0.484028334008975	0.525888820877306	cgd4_2410	Uncharacterized protein
cgd4_2420	36.7898296655483	1.16631389227419	0.222947395227114	9.52336988754518e-08	1.7015144320547e-07	cgd4_2420	Sushi/SCR/CCP domain containing protein
cgd4_243	1.32110835285988	1.59355317693913	1.30605981811183	0.0412501107478227	0.0523821336419427	cgd4_243	Cyclin-dependent kinase regulatory subunit
cgd4_2430	249.378424299484	2.52563393679001	0.149866080567748	1.00636407864009e-64	7.01644763379956e-64	cgd4_2430	Uncharacterized protein
cgd4_2440	149.176909188778	1.40143933068937	0.157400171391785	3.18972716629309e-19	8.41119473883887e-19	cgd4_2440	Uncharacterized protein
cgd4_2450	145.661114431008	0.73817831231623	0.154831831960652	1.35418047193659e-06	2.28460767963965e-06	cgd4_2450	Tubulin-specific chaperone C
cgd4_2460	8875.30771138732	-3.09625859547465	0.0675978067622088	0	0	cgd4_2460	Uncharacterized protein
cgd4_2470	280.307548708976	1.06839606026815	0.0976946934049423	4.2262818895514e-28	1.37379952390219e-27	cgd4_2470	Uncharacterized protein
cgd4_2480	7.59497731802241	0.442462537468051	0.473903788385074	0.288131014685571	0.325532636784179	cgd4_2480	Uncharacterized protein
cgd4_2490	4.29843260009566	0.442987807121263	0.502185169184042	0.3135668317309	0.352277697627937	cgd4_2490	Uncharacterized protein
cgd4_250	297.163957415833	2.6137030223515	0.111690454811915	4.21832554225436e-122	7.6950733065325e-121	cgd4_250	Proteasome subunit alpha type
cgd4_2500	1.66907420574369	1.4240655587525	1.01480570144399	0.0488534732033877	0.0615482893243563	cgd4_2500	Uncharacterized protein
cgd4_2510	447.144671451587	-0.670337724138937	0.0846371172612723	1.70579008652979e-15	3.97818528644863e-15	cgd4_2510	Uncharacterized protein
cgd4_2520	955.058748857458	-1.01305854231942	0.0672025511105571	1.70649842846306e-51	9.07784450294262e-51	cgd4_2520	Uncharacterized protein
cgd4_2530	1072.9593559044	-0.505357908979005	0.0591308062248783	1.16244797426669e-17	2.90248728574714e-17	cgd4_2530	Uncharacterized protein
cgd4_2540	364.824761977105	2.53046936608375	0.108965169502731	1.04405253366525e-119	1.84557073981977e-118	cgd4_2540	ClpA/B family/26S proteasome subunit P45
cgd4_2550	48.7827398731807	0.352926112793136	0.192866337016998	0.0627433800827358	0.0782089870298064	cgd4_2550	Polyprenyl synthetase
cgd4_2552	26.9597989085784	-0.750715923312654	0.265060134312767	0.00308317279971403	0.00429922350256808	cgd4_2552	unspecified product
cgd4_2553	70.9313754247163	0.275080802391462	0.165226484974641	0.0925752347718684	0.112996658390961	cgd4_2553	Uncharacterized protein
cgd4_2560	444.141423495397	1.23834699457942	0.0945475526012022	4.88124898553678e-40	2.07674011684978e-39	cgd4_2560	Phosphoinositide phospholipase C
cgd4_2570	959.509066062512	-0.0841332286357486	0.0917161565506344	0.367901933228122	0.408042260756898	cgd4_2570	WD40 repeat-containing protein
cgd4_2575	6.52516936269882	0.160120821601751	0.461138585276621	0.69695391867927	0.730029078427814	cgd4_2575	unspecified product
cgd4_2580	77.3903841511039	-0.801977024690345	0.157303300009273	2.6400474278044e-07	4.63400240513119e-07	cgd4_2580	Oxysterol-binding/PH domain containing protein
cgd4_2590	86.2079435848512	0.560910219253098	0.157737084854168	0.000306382783942796	0.00045825504374821	cgd4_2590	Glycerophosphodiester phosphodiesterase-like protein
cgd4_260	467.326469958298	-0.908663143712458	0.0783117495390073	2.21205611706487e-31	7.77235196805116e-31	cgd4_260	WD40-repeat-containing protein
cgd4_2600	176.429688540188	3.25549366238828	0.143941880224928	1.08869463881933e-113	1.67927995447229e-112	cgd4_2600	UDP-glucose 4-epimerase
cgd4_2610	158.624644412683	2.93650905315559	0.208627726942487	1.55860777600093e-45	7.38628477476124e-45	cgd4_2610	unspecified product
cgd4_2620	805.983502553804	-1.91823269763256	0.070436214332062	2.46134011792177e-164	8.4767704923254e-163	cgd4_2620	Uncharacterized protein
cgd4_2633	3229.7744767179	-0.730443704605977	0.0515136144583796	5.73304083441357e-46	2.74622279777964e-45	cgd4_2633	Uncharacterized protein
cgd4_2650	547.140476813947	-1.68468863102713	0.0926643420132	8.727106213511e-75	7.02919139576138e-74	cgd4_2650	Nucleic acid-binding OB-fold-containing protein
cgd4_2660	437.409297487963	-1.63592760599707	0.089841797645111	1.28552430288535e-74	1.02713391800539e-73	cgd4_2660	Programmed cell death protein 2 C-terminal domain containing protein
cgd4_2670	285.924533068495	0.143288526105875	0.0883467082794794	0.0982508719458872	0.119668363848725	cgd4_2670	Phosphatidylinositol 3- and 4-kinase/PIK-related kinase
cgd4_2680	239.476429235094	-0.838368914651107	0.109813597308331	1.41278352093109e-14	3.20685804893165e-14	cgd4_2680	Bax inhibitor 1-related
cgd4_2690	27.8008077905703	0.990157892126749	0.233285223629146	1.52706320812621e-05	2.47389193692791e-05	cgd4_2690	Sec7 domain containing protein
cgd4_2693	2.55006265786176	-0.323758640659216	0.655771843923848	0.517185287355098	0.559175973743875	cgd4_2693	IQ calmodulin-binding motif containing protein
cgd4_270	1322.95745089432	-2.01888901839068	0.0518678090781705	0	0	cgd4_270	Tudor domain containing protein
cgd4_2700	622.716162134535	-1.98155548176706	0.0821679065411676	6.2864443296414e-129	1.24946990531927e-127	cgd4_2700	NADPH-cytochrome p450 reductase
cgd4_2710	42.112611513243	-0.23154368690726	0.207732831147364	0.255591674741783	0.291739640169549	cgd4_2710	Like-Sm (LSM) domain containing protein
cgd4_2720	45.671762232372	0.719240019442755	0.181420746442846	5.66680946290372e-05	8.86062771205494e-05	cgd4_2720	p-type Atpase
cgd4_2730	538.805605552285	3.41939898622564	0.1106761705638	1.16777756375386e-211	7.524631237414e-210	cgd4_2730	Uncharacterized protein
cgd4_2740	10601.6191082479	-1.42903520416838	0.0564174224297536	1.52788626282378e-143	3.79124572669629e-142	cgd4_2740	Brix domain containing protein
cgd4_2750	18262.6490862187	-0.332386839569932	0.0609678446406382	4.79362448728487e-08	8.64193584237503e-08	cgd4_2750	Anaphase-promoting complex subunit 4 WD40 domain containing protein
cgd4_2760	122.963260795909	1.97826244659189	0.160170377600607	4.66599018055114e-36	1.82751282071586e-35	cgd4_2760	Mitotic-spindle organizing protein 1
cgd4_2770	3665.30101498183	0.936738629277455	0.0732778291808287	1.33387704996022e-37	5.38810800261989e-37	cgd4_2770	Amino acid transporter
cgd4_2780	55.4043332522164	1.78860968392469	0.207409028154651	2.46155094280555e-18	6.29974120211928e-18	cgd4_2780	DnaJ domain containing protein
cgd4_2790	55.4610195395018	2.63761513256108	0.219408274455564	4.45879747269756e-34	1.66010213452253e-33	cgd4_2790	CDP-alcohol phosphatidyltransferase
cgd4_280	419.913921701404	-1.11108039285502	0.132022708601475	1.84647208493146e-17	4.59032730510341e-17	cgd4_280	E3 UFM1-protein ligase 1
cgd4_2800	669.201556648583	-2.03202207927799	0.0797096195718888	3.95060877104355e-144	1.01171038719993e-142	cgd4_2800	Uncharacterized protein
cgd4_2810	103.998735442006	-1.40099800256315	0.148440952641764	1.72261967826252e-21	4.79572516700959e-21	cgd4_2810	Uncharacterized protein
cgd4_2820	58.28560323003	2.03665601734888	0.220278214738707	8.96915459793805e-21	2.44919840182929e-20	cgd4_2820	Uncharacterized protein
cgd4_2830	4971.48789516757	-2.15261956997964	0.0853616082501175	4.22078120258737e-141	1.00970185055908e-139	cgd4_2830	unspecified product
cgd4_2840	3882.33347558819	-1.4743900107249	0.0566878071502396	6.21571790073195e-150	1.73648902191777e-148	cgd4_2840	unspecified product
cgd4_2850	169.537063867454	1.37982389920011	0.115498750077533	1.89865622579397e-33	6.99735389487721e-33	cgd4_2850	DnaJ domain containing protein
cgd4_2860	98.9579397369171	1.35198068997057	0.155124842412301	1.67775971929616e-18	4.33267619818239e-18	cgd4_2860	Tubulin alpha chain
cgd4_2870	1160.52950856007	0.239709812485515	0.0662893379106468	0.000294496545205996	0.00044163427105779	cgd4_2870	sugar transporter-like protein
cgd4_2880	979.111484855318	-0.546296787952996	0.0802176712643772	8.98205857870895e-12	1.87380282098915e-11	cgd4_2880	Uncharacterized protein
cgd4_2890	316.746868523539	0.157891124065246	0.103952672781284	0.126035763520882	0.151295936077501	cgd4_2890	Uncharacterized protein
cgd4_290	587.648239074576	-1.12361233228572	0.0868628212527901	1.51017326928352e-38	6.23903020763978e-38	cgd4_290	Protein phosphatase 2A regulatory B subunit B56
cgd4_2900	467.50327618626	0.627276690215132	0.0795284836389428	2.48826833125692e-15	5.76602783258203e-15	cgd4_2900	Polyketide synthase
cgd4_2910	1292.19831643057	-1.15473765557857	0.0911200610157595	5.78083895306808e-37	2.30483549076916e-36	cgd4_2910	Peptidase M24
cgd4_2920	35.2522759766089	1.5750987716372	0.237575865448313	9.01411836705706e-12	1.87950954469692e-11	cgd4_2920	Uncharacterized protein
cgd4_2930	331.522461806469	-0.312688586799613	0.0890924943900391	0.000429820253769279	0.000635739323883106	cgd4_2930	Vacuolar sorting protein VPS52/suppressor of actin Sac2-family protein
cgd4_2940	29.9989620696796	-0.739933466534952	0.259806542327567	0.00327566609545893	0.00455809336515445	cgd4_2940	Tetratricopeptide repeat
cgd4_2950	53.5405984175219	0.175210770910241	0.177401478655243	0.315404702377709	0.353944321909817	cgd4_2950	AP2/ERF domain containing protein
cgd4_2960	29.8477154722093	-1.14695135758533	0.317873884816602	0.00013556753979463	0.000207506636582202	cgd4_2960	ERCC4/XP-G-type excision repair nuclease
cgd4_2970	13.45803010922	-0.731620413854864	0.396795316318282	0.0433295163005338	0.0549353911839519	cgd4_2970	RAD1, NH2 terminal ERCC4-like helicase domain containing protein
cgd4_2976	0.025093956734748	0.0916722890640946	1.01373167164517	0.957980929197548	0.962986627704424	cgd4_2976	unspecified product
cgd4_2980	2424.26163473365	-0.0629725738788421	0.0500466352362805	0.212239940360944	0.24555417368722	cgd4_2980	RhoGAP domain containing protein
cgd4_2990	662.330271807115	0.712601841124183	0.0790737532823951	8.62429889713589e-20	2.29847058666163e-19	cgd4_2990	Glycosyl transferase
cgd4_30	58.0030058204716	0.618336205382939	0.189067910073521	0.000885725728083484	0.00128578280657468	cgd4_30	Uncharacterized protein
cgd4_300	23.6651688677498	1.56233209644829	0.293650359071266	4.13288863576414e-08	7.47437306467983e-08	cgd4_300	Alpha/Beta hydrolase
cgd4_3000	4394.01183882813	-0.451603687177003	0.0553684589038947	2.91370854171579e-16	6.96604765060118e-16	cgd4_3000	Dbp1p, eIF4a-1 family RNA SFII helicase (DEXDC+HELICc)
cgd4_3010	535.657228563853	-0.750646597510219	0.0812502914844925	1.88577922040722e-20	5.11105019370885e-20	cgd4_3010	Uncharacterized protein
cgd4_3020	865.730559232637	-0.627908800423729	0.096665129284706	6.24467040062355e-11	1.25870122353638e-10	cgd4_3020	Alpha/Beta hydrolase fold containing protein
cgd4_3030	690.787978278092	-0.0159262632087747	0.0668935008777336	0.813645356903176	0.836898352427443	cgd4_3030	Alpha/Beta hydrolase fold containing protein
cgd4_3040	1003.39860028229	3.27802653333299	0.133447010239169	1.10866064913173e-133	2.3434387795139e-132	cgd4_3040	NifS-like protein cysteine desulfurase/Pyridoxal phosphate-dependent transferase
cgd4_3050	6270.93689706425	-0.128238465284542	0.0698891536036607	0.066339902481318	0.0825632119666247	cgd4_3050	Phospholipase/carboxylesterase/thioesterase
cgd4_3060	6.27991722025591	2.64354644749737	0.614151098137387	5.19553417927136e-06	8.59468283486091e-06	cgd4_3060	Uncharacterized protein
cgd4_3070	16.4778176660379	2.39274849446549	0.368307766772635	2.67735094857254e-11	5.4711084601265e-11	cgd4_3070	Uncharacterized protein
cgd4_3080	4410.3552740108	0.161308310077535	0.116145703342109	0.163568531073323	0.192646309445143	cgd4_3080	Ribosomal protein S27a with Zinc-binding domain/ubiquitin/Zinc-binding domain
cgd4_3090	293.868500032177	3.77259194548348	0.137820844547587	6.44154111979226e-165	2.2976747119259e-163	cgd4_3090	Oocyst wall protein 6
cgd4_31	14.8797609893003	2.73507905193555	0.403755524692585	3.78864638251619e-12	8.0125157745644e-12	cgd4_31	Uncharacterized protein
cgd4_310	6.04161501743655	1.26472232152503	0.566704799429809	0.0109159736556022	0.0145364382513769	cgd4_310	Transcriptional activator NFYC/HAP5 subunit
cgd4_3100	35.4242521676748	2.42710336393907	0.240351159674219	2.40611012492565e-24	7.14677319634051e-24	cgd4_3100	Adenylyl cyclase class-3/4/guanylyl cyclase
cgd4_3110	58.5012476884875	2.397674966796	0.231095553471402	1.2763880472189e-25	3.93758320358263e-25	cgd4_3110	Sugar phosphate transporter domain containing protein
cgd4_3120	19.4523555275452	1.67634237120337	0.341719377867484	3.72587513861959e-07	6.47355325959785e-07	cgd4_3120	Glycosyl transferase ALG6/ALG8
cgd4_3130	7432.76483972563	-0.732094670251399	0.0762818680524606	6.35902334544943e-22	1.78777609184169e-21	cgd4_3130	Translation initiation factor IF6
cgd4_3140	439.769250175559	1.42579559397564	0.12712104831496	1.33873256839518e-29	4.5247348652612e-29	cgd4_3140	Uncharacterized protein with WD40 repeat
cgd4_3150	348.780300627474	1.91003272390304	0.104871742525785	4.11412186506381e-75	3.34743724051526e-74	cgd4_3150	Cullin family
cgd4_3160	2893.11780789289	-0.318688869395062	0.0649792479050495	8.83152130683558e-07	1.50391848341041e-06	cgd4_3160	40S ribosomal protein S3a
cgd4_3170	25.7093594397259	2.54711606204425	0.297101964346819	4.03885487590055e-18	1.02445874471255e-17	cgd4_3170	Uncharacterized protein
cgd4_3180	2994.0307809966	-1.72312163893646	0.0547902954993377	5.3264699045698e-218	3.86895404886479e-216	cgd4_3180	DEAD/DEAH box helicase
cgd4_3190	373.316689249354	-0.677603939607929	0.0771502109644365	1.28182314371361e-18	3.32093609541884e-18	cgd4_3190	Small nuclear ribonucleoprotein
cgd4_3193	95.2795576987759	-0.34428305829821	0.133071144320898	0.009202616066297	0.0123246567833914	cgd4_3193	unspecified product
cgd4_32	100.573957106583	1.68566634175069	0.157144254284775	1.87602004309757e-27	6.02952539997972e-27	cgd4_32	Uncharacterized protein
cgd4_320	22.3583646230434	2.0044911386727	0.310788793017939	2.84073750805894e-11	5.79905280771358e-11	cgd4_320	Uncharacterized protein
cgd4_3200	1793.58713435935	-1.5791689709875	0.0530499069377375	2.81360345257265e-195	1.51896564770645e-193	cgd4_3200	RNA polymerase Rpb3/Rpb11 dimerisation domain containing protein
cgd4_3210	60.2207429778266	0.369282092251367	0.163321857679386	0.0226105656357419	0.0294808125701009	cgd4_3210	Uncharacterized protein
cgd4_3220	305.968235666156	2.21156829368412	0.118641548345179	1.65515182629517e-78	1.41895526739253e-77	cgd4_3220	Histone H3
cgd4_3230	4576.08455240624	0.0644567271831947	0.0572615630753249	0.278497834932571	0.315720445674126	cgd4_3230	Protein kinase-like domain containing protein
cgd4_3240	30.5927022130955	2.36117631157337	0.299827485245037	5.61065949523358e-16	1.32709204757005e-15	cgd4_3240	unspecified product
cgd4_3250	1892.85854917234	-0.923319682738914	0.0635289348827082	4.86751850258956e-48	2.43680907491796e-47	cgd4_3250	tRNA (guanine(26)-N(2))-dimethyltransferase
cgd4_3260	2647.68706863262	-0.576057072368916	0.0927105426679935	3.96764454505967e-10	7.72076958476054e-10	cgd4_3260	DNA-directed RNA polymerase subunit N/Rpb10
cgd4_3270	313.596350379248	2.59608999686712	0.1018420751957	1.08174746259123e-143	2.71797554279999e-142	cgd4_3270	Hsp70 protein
cgd4_3280	2710.63247406422	0.984638007857505	0.0477889915335007	1.5623417094834e-94	1.75324582286128e-93	cgd4_3280	Uncharacterized protein with NHR/GATA-type Zinc finger
cgd4_3290	9.16156151658471	1.42334855949571	0.433191888247043	0.000430065954170089	0.000635867315658589	cgd4_3290	Articulin family protein/adjacent paralogous protein
cgd4_330	1526.39660241912	-1.15053565703145	0.0592620025561711	4.65500265477756e-84	4.38602254854631e-83	cgd4_330	Uncharacterized protein
cgd4_3300	14.7369373575419	-0.182338919845158	0.369502925247424	0.591543831004313	0.630527642706038	cgd4_3300	unspecified product
cgd4_3310	6.3546159066315	0.790366717439202	0.426485780051996	0.0413036914131978	0.0524335072118606	cgd4_3310	Phosphoacetylglucosamine mutase
cgd4_3313	1.05156440501209	0.941612492349773	1.03761200216238	0.1116911374687	0.135295965490436	cgd4_3313	Uncharacterized protein
cgd4_3320	3720.69282795647	-0.717635103284978	0.0495822830080497	1.1465345624065e-47	5.70411653401488e-47	cgd4_3320	Nucleolar complex-associated protein 3
cgd4_3330	2588.85818870819	1.00879438420974	0.050696927745456	1.60074412302953e-88	1.61489211401591e-87	cgd4_3330	Protein kinase/EF-hand domain containing protein
cgd4_3340	11790.2032154289	-0.516026066339528	0.0628521897883607	1.33842414180981e-16	3.24060875547285e-16	cgd4_3340	Pleckstrin homology (PH) domain containing protein
cgd4_3350	70.8220134008811	0.334238823396112	0.165076150028771	0.0399565890614105	0.0508746983778862	cgd4_3350	MOB kinase activator family
cgd4_3360	10784.1834885462	-1.02114108235295	0.044122008358181	5.26248805822774e-119	9.10114276736788e-118	cgd4_3360	Histone-binding protein RBBP4 N-terminal domain/WD40 repeat
cgd4_3370	1234.02155363484	-1.13103973651827	0.057549711579726	3.27707784145027e-86	3.1853834492929e-85	cgd4_3370	Uncharacterized protein
cgd4_3380	16.4763770919916	1.82747162424226	0.319328149510436	4.59247093738567e-09	8.58536331064846e-09	cgd4_3380	Uncharacterized protein
cgd4_3390	2807.08267431826	1.86547141700166	0.0567541734106484	4.8480717424116e-238	4.96616579767547e-236	cgd4_3390	Neutral sphingomyelinase activation associated factor-like BEACH domain containing protein
cgd4_340	212.241158070239	-0.412357373728794	0.0968846944758	2.03189720610128e-05	3.26263237072934e-05	cgd4_340	Tubulin binding cofactor C-like domain containing protein
cgd4_3400	11869.6242005141	-0.864448104912764	0.0736246827480934	4.39015558173859e-32	1.57721866448252e-31	cgd4_3400	AMP-dependent synthetase/ligase
cgd4_3410	919.041927078402	0.831987027491623	0.0833568422864253	1.09843979121051e-23	3.20545432131919e-23	cgd4_3410	RNA recognition motif/WW domain containing protein
cgd4_3420	431.077460533546	2.13115492036318	0.0933908926070025	2.78682421052064e-116	4.52575720367071e-115	cgd4_3420	Vps53-like domain-containing protein
cgd4_3430	238.020691634939	0.574745584116285	0.108678194205925	1.03888594779747e-07	1.85366206406917e-07	cgd4_3430	Uncharacterized protein
cgd4_3440	1.32223613236228	-0.499762910402021	0.910968132779901	0.335241791529803	0.373894739576092	cgd4_3440	Uncharacterized protein
cgd4_3450	5.30244052894755	-0.0826737495104214	0.491523877381676	0.846026725164692	0.863094169313827	cgd4_3450	Uncharacterized protein
cgd4_3460	459.04676750016	1.6891783110638	0.0889709374973125	2.42901774416943e-81	2.20043670928728e-80	cgd4_3460	Uncharacterized protein
cgd4_3470	10.2204689292015	2.68092911801874	0.547765667100105	2.43625108820357e-07	4.28192833144446e-07	cgd4_3470	Uncharacterized protein
cgd4_3480	21696.480978462	-1.1571527683924	0.0627574402378319	2.40122092097398e-76	1.98610301848676e-75	cgd4_3480	Uncharacterized protein
cgd4_3490	31.3378271710917	2.34427940450694	0.275888318359796	3.72547800840913e-18	9.46773832289724e-18	cgd4_3490	Uncharacterized protein
cgd4_350	473.890796963383	0.550752064585739	0.0880575399113783	3.49196650535517e-10	6.80507618970434e-10	cgd4_350	Uncharacterized protein
cgd4_3500	0.297122739629124	-0.181660985749956	0.96688484588967	0.588199445008241	0.627800369438398	cgd4_3500	Uncharacterized protein
cgd4_3510	1.6708938327387	-0.287347127293181	0.775466856235381	0.572071049812008	0.613042876609166	cgd4_3510	Uncharacterized protein
cgd4_3520	7.46700758717436	-0.449389799972559	0.424185287219582	0.248090816243583	0.283907995099717	cgd4_3520	Uncharacterized protein
cgd4_3530	61.2140693527924	1.82034410846065	0.200351716532854	2.12498046471267e-20	5.75155620360916e-20	cgd4_3530	Uncharacterized protein
cgd4_3540	177.101674650204	5.50449072475052	0.241236775390725	2.09573246970194e-115	3.29624063640127e-114	cgd4_3540	Uncharacterized protein
cgd4_3550	30515.8527992559	-0.529695609564505	0.0445299694100582	1.0857163564772e-32	3.93954300102307e-32	cgd4_3550	Secreted Kazal domain-containing protein
cgd4_3560	223.454806593467	0.102843654229708	0.116489476937853	0.371608812277398	0.411810597794231	cgd4_3560	Uncharacterized protein
cgd4_3570	929.681015329143	-1.471909325375	0.09352746481819	2.54889917110482e-56	1.51305381702284e-55	cgd4_3570	Protein kinase-like domain containing protein (HCD gene family)
cgd4_3580	577.692700089068	-1.51781969480406	0.109046176366299	1.76423483932426e-44	8.13870459942311e-44	cgd4_3580	Protein kinase-like domain containing protein (HCD gene family)
cgd4_3590	2717.47385933419	-2.31084386124623	0.072010048760576	5.70887287773933e-227	4.85254194607843e-225	cgd4_3590	Uncharacterized protein (HCD gene family)
cgd4_360	539.40099491448	-0.956653787769365	0.069379725341373	2.08230389434025e-43	9.39977859648509e-43	cgd4_360	Uncharacterized protein with Tetratricopeptide repeat
cgd4_3600	10300.6252854129	-1.1662051761984	0.0472873425561016	6.04534338589429e-135	1.29844875412084e-133	cgd4_3600	Uncharacterized protein (HCD gene family)
cgd4_3610	3264.93534223209	-1.36176237803662	0.0639753396091277	4.41569630192307e-101	5.51272085193209e-100	cgd4_3610	Uncharacterized protein
cgd4_3620	3804.75858439456	-0.913818035858515	0.101450228144362	1.31830486761605e-19	3.50407714313116e-19	cgd4_3620	Immunodominant antigen 23393226
cgd4_3630	17094.635603629	-0.654434728876415	0.0692263045971019	3.25719411668496e-21	9.00518373436429e-21	cgd4_3630	Uncharacterized protein
cgd4_3640	1545.33729077998	0.403584553417727	0.0810326750197256	5.88657969047204e-07	1.01060962025938e-06	cgd4_3640	Uncharacterized protein
cgd4_3650	3719.72290086451	0.0583828300318247	0.0692553007592741	0.396812108902497	0.437676525418409	cgd4_3650	Uncharacterized protein
cgd4_3660	26.7062347864405	1.96306154139468	0.295847426154894	9.51348694388818e-12	1.98156310431873e-11	cgd4_3660	Uncharacterized protein
cgd4_3670	3863.10250467815	-1.34884439967777	0.0581659650389277	2.83778211021292e-119	4.92910414360896e-118	cgd4_3670	Uncharacterized protein
cgd4_3680	155.707691918496	3.22928616091542	0.155680188042197	7.3495740340308e-97	8.48599660865695e-96	cgd4_3680	Uncharacterized protein
cgd4_3690	13526.1160498281	-0.914957288200583	0.263702399033182	0.00031183873328009	0.000466240920454326	cgd4_3690	Large glycine-rich repeat low complexity protein
cgd4_370	123.62973266384	2.35665257943488	0.150398549030345	1.31385213699285e-56	7.84579863570468e-56	cgd4_370	SET domain containing protein
cgd4_3700	1.09933869444942	-0.429264508085873	0.875393773813575	0.425544558253176	0.467175188299379	cgd4_3700	Uncharacterized protein
cgd4_3710	2.6516662739003	-0.11098359603895	0.652389236755305	0.825472476862874	0.846798911741696	cgd4_3710	Ser/Thr protein kinase
cgd4_3720	5.04937283763511	-0.633279151138634	0.57720237513259	0.180436626003997	0.210896524542413	cgd4_3720	Uncharacterized protein with Tetratricopeptide repeat
cgd4_3723	1767.37137886394	-0.993900012895381	0.072784529360716	1.01792753132304e-42	4.50345568951887e-42	cgd4_3723	ATPase V0 complex subunit e1/e2
cgd4_3730	249.275474107148	1.3652862741671	0.127063470662716	1.77130363551469e-27	5.69755074386568e-27	cgd4_3730	BCNT-C domain containing protein
cgd4_3733	54.8936185113494	3.28064527579255	0.259451979133606	2.01665355297419e-36	7.94529678908471e-36	cgd4_3733	Uncharacterized protein
cgd4_3740	67.4850981966564	2.37596329763169	0.197285447104761	2.25079449425802e-34	8.45105639526388e-34	cgd4_3740	Ydr140wp-like HemK family methylase
cgd4_3750	2062.7653617697	0.45298724806524	0.0524624572489556	4.90303607851394e-18	1.24050849484884e-17	cgd4_3750	Uncharacterized protein
cgd4_3760	289.775280180069	1.64625330316824	0.115740167289704	2.54979567776983e-46	1.23471924032612e-45	cgd4_3760	Microsomal signal peptidase subunit(SPC12)
cgd4_3770	2959.58303042868	-0.183919387870237	0.0555799304767486	0.000926816589584763	0.00134348050631028	cgd4_3770	Eukaryotic translation initiation factor 3 subunit C
cgd4_3780	13.0356108004507	1.13164660813659	0.446437008167187	0.00544307380372904	0.00744184799654261	cgd4_3780	Uncharacterized protein
cgd4_3790	35.264206971848	0.690480460449381	0.221951469588538	0.00156763020963628	0.00223427851855045	cgd4_3790	Uncharacterized protein
cgd4_380	3198.29687028911	-0.28571831861161	0.19885140048693	0.139961789433458	0.166611248148589	cgd4_380	Major facilitator superfamily domain containing protein
cgd4_3800	1353.67284237317	-1.94489645165434	0.0849237042820953	6.06878613352534e-117	9.93639368993186e-116	cgd4_3800	Rrp8p like methyltransferase
cgd4_3810	224.964045586022	1.48653284143829	0.114963624543609	6.32974843130547e-39	2.63409843573597e-38	cgd4_3810	transcription factor IIE alpha subunit
cgd4_3820	13.8297114461897	1.00410845443517	0.359720690323086	0.00316024775934259	0.00440208849322652	cgd4_3820	Uncharacterized protein
cgd4_3830	1.5698589197034	0.795674508757507	0.925042817872687	0.177078447859025	0.207213942354073	cgd4_3830	Ankyrin repeat containing protein
cgd4_3840	13.1881214606362	-1.16940402668312	0.396822765173072	0.00138343067112975	0.0019795148750585	cgd4_3840	Ankyrin repeat containing protein
cgd4_3850	19.5352408575448	1.61859846087155	0.303148811513734	2.9018162867699e-08	5.28866608834205e-08	cgd4_3850	T-complex protein 1 subunit gamma
cgd4_3860	82.4325544584992	1.76574634480919	0.168522539124302	3.47529881772478e-26	1.08467334193832e-25	cgd4_3860	TCP-1/cpn60 chaperonin
cgd4_3870	24.9715866145346	-1.70759866495293	0.270190406672204	7.59845828009542e-11	1.52312297185054e-10	cgd4_3870	Uncharacterized protein
cgd4_3880	1289.8144214481	-1.78499981411678	0.0634976753621692	2.36780045934434e-174	1.01713578871835e-172	cgd4_3880	Emap RNA binding domain protein
cgd4_3890	0.771194987392357	0.491833694107868	0.926919147550755	0.379362116639816	0.419820403317469	cgd4_3890	Snare region anchored in the vesicle membrane C-terminus
cgd4_390	29.8850888842035	1.08411012435184	0.245172622728259	6.19327987856926e-06	1.02071588757773e-05	cgd4_390	CDP-alcohol phosphatidyltransferase
cgd4_3900	23.3304507197153	2.58160915739776	0.322755698638296	2.74029235431534e-16	6.55929775643485e-16	cgd4_3900	Rab-GTPase-TBC domain containing protein
cgd4_3910	1052.94197081182	-0.571072364903342	0.0921378365611499	4.2801187238749e-10	8.32071742183953e-10	cgd4_3910	Uncharacterized protein
cgd4_3920	119.27608355159	-1.40644276868506	0.154590189654524	3.40897104365198e-20	9.19570514476006e-20	cgd4_3920	DinB/family X-type DNA polymerase
cgd4_3930	833.218458509108	-1.39131432402607	0.0716310655366937	2.37840951511708e-84	2.26771981214624e-83	cgd4_3930	Archeo-eukaryotic exosomal RNAse
cgd4_3940	19.7689762879981	-0.767366845981085	0.280179107482237	0.00440051115758121	0.00605999382093656	cgd4_3940	Protein phosphatase inhibitor
cgd4_3950	164.115640995382	1.19219441506949	0.125442610664074	6.82733437475719e-22	1.91673934133204e-21	cgd4_3950	RPN2/26s proteasome regulatory subunit
cgd4_3960	81.3970612868412	0.434400762736498	0.170151579466041	0.00937231424897561	0.0125351173165911	cgd4_3960	Uncharacterized protein
cgd4_3970	1248.06891499167	-1.80850868953818	0.10643824072456	1.98085862567112e-65	1.40310819318371e-64	cgd4_3970	Uncharacterized protein
cgd4_3980	444.497723387638	-1.5835908567131	0.117019326306527	2.98319595698889e-42	1.31109657295607e-41	cgd4_3980	Vps51/Vps67
cgd4_3990	173.17270481476	-0.0302437119916202	0.138391126565994	0.825673367608615	0.846798911741696	cgd4_3990	Uncharacterized protein
cgd4_3995	0.672456109712751	0.247931089319349	1.03681792351207	0.578911002065169	0.619044286201914	cgd4_3995	unspecified product
cgd4_40	55.0617376204352	0.0209966052024316	0.196034539859531	0.914473436514024	0.923722219689893	cgd4_40	Ubiquitin-like modifier-activating enzyme Apg7
cgd4_400	278.693452419795	0.0955847621052272	0.304865105280394	0.744431715083736	0.773473264436807	cgd4_400	Tetratricopeptide repeat-containing protein
cgd4_4000	61.5855175098436	0.180168469850624	0.157378824777206	0.244023897910525	0.279414007495714	cgd4_4000	Diamine acetyltransferase
cgd4_4010	34.8530772561724	2.57064026315138	0.268634022564686	1.50856208590154e-22	4.30478966655475e-22	cgd4_4010	unspecified product
cgd4_4020	5667.64289713307	-0.436777934163262	0.103193334356055	1.95059546435049e-05	3.1396570830299e-05	cgd4_4020	Ribosomal protein S5
cgd4_4030	242.654373023655	-0.850650305410855	0.0934055758187105	6.05440183588405e-20	1.62222235642903e-19	cgd4_4030	UBX/SEP domain containing protein
cgd4_4040	5211.87747403432	-1.61931776293429	0.076995764450759	7.4562692935384e-99	8.97222765894154e-98	cgd4_4040	GTP binding/Guanine nucleotide-binding protein-like 3 N-terminal domain containing protein
cgd4_405	5.27905952681027	0.237260195668599	0.518122570273321	0.593592640926765	0.632542704855275	cgd4_405	unspecified product
cgd4_4050	772.489078238476	-2.0505184320315	0.0744768614714266	7.88561754143027e-168	2.97198510169943e-166	cgd4_4050	MFS
cgd4_4060	39.165106212164	2.69531273501692	0.297980011875359	3.88704196998674e-20	1.04711616116636e-19	cgd4_4060	B-box zinc finger domain containing protein
cgd4_4070	0.70799707334589	-0.0959044702180314	0.857010871497167	0.810177304604141	0.833545797551775	cgd4_4070	Uncharacterized protein
cgd4_4080	48.2514084785934	1.08268516615026	0.225525264617277	7.17034217302667e-07	1.22573885242797e-06	cgd4_4080	GDP dissociation inhibitor
cgd4_4090	34.2654554004446	0.813494098169421	0.246948242158243	0.000671836502787235	0.000981706959998172	cgd4_4090	SEC14
cgd4_410	3962.47732546297	-2.24871405446113	0.0702775085429907	1.53426959405707e-225	1.27695979755375e-223	cgd4_410	Deoxyhypusine hydroxylase
cgd4_4100	3.0433595085267	1.49460532574413	0.728682660426286	0.0139196171716484	0.0184013469889925	cgd4_4100	Coatomer epsilon subunit
cgd4_4110	3401.30097586074	-0.514037505011158	0.0586583898698455	1.71916198698231e-18	4.43672618733483e-18	cgd4_4110	Uncharacterized protein
cgd4_4120	171.378774169178	2.3236225333998	0.137850456968025	2.45594161545804e-64	1.6858224662809e-63	cgd4_4120	Metacaspase-like protein
cgd4_4130	106.698533417069	-1.1936797803376	0.143420158140049	3.9452585637438e-17	9.74725291413512e-17	cgd4_4130	Maspardin/Alpha Beta hydrolase fold-containing protein
cgd4_4140	2509.90413558926	-1.03085843334026	0.083047624617698	1.24676999939156e-35	4.83577295880514e-35	cgd4_4140	Uncharacterized protein with Sel1-like repeat
cgd4_4150	2.08616790397895	0.742811788690337	0.739542904728791	0.188743480655764	0.220219101991758	cgd4_4150	Inosine triphosphate pyrophosphatase-like
cgd4_4160	32.3493729503247	-1.56375559999021	0.248830239224905	1.18928559517639e-10	2.36495567582364e-10	cgd4_4160	Uncharacterized protein
cgd4_4170	10.9300848700463	-1.48764395940436	0.4166031676549	0.000125819456253435	0.000192881322997878	cgd4_4170	Uncharacterized protein
cgd4_4180	10.5473036724432	-1.34843704571027	0.41799577580434	0.000473027955409824	0.000698096299173345	cgd4_4180	Uncharacterized protein
cgd4_4190	9.08023880378396	-1.2039298446968	0.503321147066164	0.0066886697563059	0.00906726694144624	cgd4_4190	Uncharacterized protein
cgd4_420	2160.95637666949	-0.305167081222576	0.0737648980745674	2.78979920687637e-05	4.43327280488111e-05	cgd4_420	Gdt1 family
cgd4_4200	361.338860600655	-0.147440042722838	0.104187880963586	0.154334089121132	0.182685832900421	cgd4_4200	Tetratricopeptide repeat
cgd4_4210	1840.53696181829	-1.14586141372043	0.086670871150987	3.23001413725053e-40	1.38751682562536e-39	cgd4_4210	Uncharacterized protein
cgd4_4220	869.755713370571	-0.532576970165474	0.109280179551231	9.32592082016811e-07	1.58405840461614e-06	cgd4_4220	Uncharacterized protein with WD40-repeat
cgd4_4230	4868.33442248054	-1.56603416487276	0.0698086158261419	5.41368281164784e-112	8.19229652747466e-111	cgd4_4230	DEAH-box subfamily ATP-dependent helicase
cgd4_4240	2326.92583873056	-0.871930364790389	0.0669751696883828	6.05381302836973e-39	2.5245285019141e-38	cgd4_4240	Insulinase like peptidase
cgd4_4253	69.8158611893834	0.517843245759018	0.192990875690785	0.00589620060469296	0.00802292963751647	cgd4_4253	Uncharacterized protein with Armadillo-like helical
cgd4_4270	1.77204625273445	-0.021180907137233	0.698893947442089	0.964209711246313	0.96857374815917	cgd4_4270	Uncharacterized protein
cgd4_4280	44.4118807870263	3.1657802870957	0.276319057173876	6.51942554196083e-31	2.27071534787563e-30	cgd4_4280	Gamma-tubulin complex component protein
cgd4_4290	111.235714862656	2.27142788154968	0.14589493456249	3.41440324164184e-55	1.97975920905068e-54	cgd4_4290	Possible gamma-tubulin complex 4
cgd4_430	576.370838111155	1.65792522549983	0.0728438166097769	2.01957476753969e-115	3.18901233056169e-114	cgd4_430	Origin recognition complex, subunit 5
cgd4_4300	504.292098740776	1.3527212523409	0.0906820067726086	9.84093105006246e-51	5.13244380483023e-50	cgd4_4300	Beta adaptin
cgd4_4303	395.098452241726	1.34953350887137	0.11003775316835	6.97521646619244e-35	2.66150809765413e-34	cgd4_4303	unspecified product
cgd4_4310	18096.8797329894	-1.75691446028752	0.0935864680917596	3.19520143514031e-79	2.76295015874146e-78	cgd4_4310	Ring finger domain containing protein
cgd4_4320	10.5306160494826	0.519520218035238	0.415427810159263	0.16944388829726	0.199096568749281	cgd4_4320	ORC/CDC6 like AAA+ Atpase
cgd4_4330	167.351986655413	-1.59047420245793	0.148402160018456	2.79395134458357e-27	8.95095077915906e-27	cgd4_4330	Uncharacterized protein
cgd4_4340	40.3485917959676	0.618132434729871	0.210224508437168	0.00258810227238642	0.0036215301499768	cgd4_4340	Diacylglycerol kinase
cgd4_4350	4.30133495031325	1.25232495167545	0.589401109860734	0.0132096016983945	0.0174800790940994	cgd4_4350	START-like domain containing protein
cgd4_4360	1.16110891006162	0.948483803809486	1.23863099812189	0.136219424896114	0.162398269907483	cgd4_4360	Ring finger domain containing protein
cgd4_4370	22.2700163768318	-0.245655411309388	0.256071462819792	0.31903015827874	0.357410398856861	cgd4_4370	Uncharacterized protein
cgd4_4380	5.1166871185406	1.73802775162798	0.721374592641647	0.00512401945271736	0.00702486537872541	cgd4_4380	Uncharacterized protein
cgd4_4390	250.856289796091	-0.724396082172058	0.0933360456366976	5.642728332399e-15	1.29332757819472e-14	cgd4_4390	Uncharacterized protein
cgd4_440	794.363805059421	-2.18620090737897	0.0922873295528314	4.95741438547604e-125	9.29806125351022e-124	cgd4_440	XPG, DNA excision repair protein, flap endonuclease
cgd4_4400	67.4910525797238	-1.74214887012294	0.192569996753208	4.70931935708891e-20	1.26606533186879e-19	cgd4_4400	Uncharacterized protein
cgd4_4410	1137.72139686238	-1.18294042998551	0.0852955917868547	4.28009255115533e-44	1.96314233546103e-43	cgd4_4410	PHD domain containing protein
cgd4_4423	1545.1115182122	-1.33888500821062	0.074974792454217	1.21242744031925e-71	9.38691400014617e-71	cgd4_4423	OTU-like cysteine protease
cgd4_4440	1581.55113588031	-1.86050272287017	0.0832545237431968	2.00072049074616e-111	2.96032531871515e-110	cgd4_4440	ABC transporter
cgd4_4450	6.72590662873975	1.39213709992857	0.48108120726456	0.00150995195648441	0.00215360873479301	cgd4_4450	Transmembrane amino acid transporter protein
cgd4_4460	24.0201273690337	1.69593231547407	0.29521121712578	3.04831818318162e-09	5.73894021762987e-09	cgd4_4460	Bifunctional dihydrofolate reductase/thymidylate synthase
cgd4_4470	7.52562517977449	-0.934652829245702	0.467421951502464	0.0258779426572726	0.0335439263192096	cgd4_4470	Uncharacterized protein (FLGN gene family)
cgd4_4480	2.58088609931915	0.134750427720532	0.612334115518452	0.787270972876359	0.812909676050932	cgd4_4480	secreted membrane-associated protein (FLGN gene family)
cgd4_4490	27.6608298708588	1.75572275365451	0.260770652551057	4.91381320442688e-12	1.03373795427517e-11	cgd4_4490	Uncharacterized Protein (SKSR gene family)
cgd4_450	166.134449486379	-0.0206203605468471	0.141262592072053	0.88119865244579	0.893953432331369	cgd4_450	Proteasome activator Blm10 mid region-containing protein
cgd4_4500	3718.04952928916	-1.36652034017808	0.0680203297981931	2.60121652900617e-90	2.77116267556791e-89	cgd4_4500	cysteine rich protein
cgd4_4503	102.976489150372	-0.837226641938356	0.156022256965932	5.00692477459578e-08	9.01833384784045e-08	cgd4_4503	unspecified product
cgd4_460	1167.83707249848	-1.49380215556965	0.0748823302726944	3.90539417712103e-89	4.02114683958725e-88	cgd4_460	Nucleoporin complex subunit 54
cgd4_470	12362.3881876523	-1.00522542711432	0.0525006229326825	5.02829538855455e-82	4.60734864157693e-81	cgd4_470	60S ribosomal protein L18
cgd4_480	45.5374344341493	2.14773843924206	0.220937339512621	3.93295932341184e-23	1.13856322442249e-22	cgd4_480	Uncharacterized protein
cgd4_490	372.446665974556	2.8059359601946	0.11211692187587	9.85892141098493e-139	2.31684653158146e-137	cgd4_490	Uncharacterized protein
cgd4_50	2.31074370134615	0.89264555620975	0.809875118531898	0.128391877365114	0.153893054327521	cgd4_50	Uncharacterized protein
cgd4_500	54.8737958810524	5.28331064978306	0.416919851222259	4.02691683213598e-37	1.60875327443833e-36	cgd4_500	Oocyst wall protein 7
cgd4_510	9.31040990821654	0.536064975927467	0.414494381898788	0.155883470419167	0.184410560948941	cgd4_510	Helicase/SANT-associated domain containing protein
cgd4_520	0.937541616037719	-0.477086984165005	0.914366213516028	0.362494866778111	0.40238038143333	cgd4_520	Uncharacterized protein
cgd4_530	1.9649701598727	-0.151683909121769	0.707948372533179	0.763896344011574	0.791227869931615	cgd4_530	26S proteasome regulatory subunit 5a with a vWA domain and two ubiquitin interacting motifs (UIM)
cgd4_540	5763.66638416629	-2.14270070878318	0.0681019884256276	3.94080337826806e-218	2.91546472151498e-216	cgd4_540	V-type proton ATPase subunit C
cgd4_550	1.4110636347633	2.35092596738312	1.45605230769609	0.0109722993392833	0.0145968484383739	cgd4_550	Uncharacterized protein
cgd4_560	4.05474581789271	2.2169922021516	0.684364920785917	0.000353580670581803	0.000526679634218606	cgd4_560	Uncharacterized protein
cgd4_570	4441.87286662707	0.234507830841543	0.0930989222291334	0.0125810260970458	0.0166814468163618	cgd4_570	Ubiquitin-conjugating enzyme
cgd4_580	133.232141618203	2.70481444175289	0.163879480382663	6.91610143183315e-61	4.46236414708596e-60	cgd4_580	Enhancer of polycomb-like protein
cgd4_590	262.675620416772	-0.00737273980414202	0.0918447415578014	0.934538360977246	0.94232224939528	cgd4_590	Nuclear transport factor 2
cgd4_60	3.90991176506879	-0.0648862862214903	0.476340863728044	0.874470547439176	0.888481647258268	cgd4_60	Growth factor receptor cysteine-rich/Laminin EGF domain containing protein
cgd4_600	20.0213918939944	2.23553483907869	0.358343748332581	1.28823076951756e-10	2.55789360050827e-10	cgd4_600	AP2/ERF domain containing protein
cgd4_610	64.813688230205	-0.267253758994288	0.1716117807712	0.116343319996479	0.140396305916373	cgd4_610	Diphthamide synthase
cgd4_620	121.408970183028	1.15186792486003	0.143477697935415	5.23162191537087e-16	1.2396399496979e-15	cgd4_620	Peptidase S26A signal peptidase I
cgd4_63	12.4427241207419	0.709231832259862	0.365088589768591	0.0390389056396053	0.0497957943902373	cgd4_63	Uncharacterized protein
cgd4_630	34.453429727323	-0.89160481025814	0.222096606790757	3.80641156957269e-05	6.00814469397191e-05	cgd4_630	XPA protein
cgd4_640	2.11834499794874	1.10218269617512	0.930620037554709	0.0847753507847615	0.103888811774577	cgd4_640	Fibronectin type III domain containing protein
cgd4_650	158.196432434046	-1.62228733034619	0.145379853143774	2.48662093419249e-29	8.35496268469219e-29	cgd4_650	Bromodomain/Zinc finger, CCHC-type
cgd4_660	4566.79487823325	-0.569542375819508	0.0483330277948032	4.75131371546544e-32	1.70543560586563e-31	cgd4_660	Ribosome biogenesis factor NIP7-like protein
cgd4_670	52.5151236583661	1.43374018139741	0.207756284286664	1.40106558690391e-12	3.00443210932963e-12	cgd4_670	Oocyst wall protein 3
cgd4_680	5.38141150627144	0.660513838185346	0.544237304594354	0.162358435315411	0.191446856282487	cgd4_680	Uncharacterized protein
cgd4_690	695.232587229317	-1.24061793044375	0.0806436074993112	9.75271148190314e-54	5.47989906753911e-53	cgd4_690	Pyruvate:ferredoxin oxidoreductase/NADPH-cytochrome P450 reductase PNO
cgd4_70	2908.11329319003	-1.91762871590286	0.0603846721665193	3.88842886211833e-222	2.98736025080053e-220	cgd4_70	SUI1/PUA domain containing protein
cgd4_700	36.9183955695893	1.63132991703198	0.270707251858207	4.20873692634405e-10	8.18593185041113e-10	cgd4_700	Uncharacterized protein
cgd4_710	1081.65369904644	-0.641137158584014	0.0591988748102343	2.16761248766635e-27	6.96110280404107e-27	cgd4_710	ABT1/ESF2, RNA recognition motif containing protein
cgd4_720	2083.45205618144	-1.00918037252238	0.0789231037963848	7.7923876526521e-38	3.16689610095068e-37	cgd4_720	Nucleosome assembly protein (NAP)
cgd4_730	8.70336067280172	0.705731811305509	0.387895917937682	0.0491766110658046	0.0619358641891202	cgd4_730	Uncharacterized protein
cgd4_740	175.885137654353	-0.142220441661504	0.126643491035963	0.262587165986259	0.299211559644924	cgd4_740	Thioredoxin peroxidase-like protein
cgd4_743	49.5001219128861	-0.5841816704656	0.198637799618676	0.00280217705514073	0.00391833998434975	cgd4_743	Ribonuclease P/MRP protein subunit
cgd4_750	285.309169093162	0.754906610032733	0.0909264580611055	7.69115973155298e-17	1.88273180928641e-16	cgd4_750	Signal peptide, Kazal domain containing protein
cgd4_753	113.243672363308	0.322835985374003	0.122760808387996	0.0080834106781345	0.01088413402735	cgd4_753	Prefoldin alpha-like protein
cgd4_760	46.1747324949438	1.14201746115095	0.196748153092667	3.39559815048068e-09	6.38372452290368e-09	cgd4_760	Histone chaperone ASF1-like protein
cgd4_770	1.64724371943725	0.101297683281526	0.726489242334691	0.842111418482463	0.860418188449473	cgd4_770	Uncharacterized Protein
cgd4_780	15.113133196263	1.18741878520626	0.363895091533939	0.000485220612371154	0.000714506578113808	cgd4_780	DNA topoisomerase 2
cgd4_790	12.330054992973	2.34093660198975	0.428181110128233	1.45489781647984e-08	2.67972188881372e-08	cgd4_790	4F5-like/Zinc-binding domain-containing/At2g23090-like protein
cgd4_80	1353.9210561887	-1.19895398973514	0.0702341262181403	1.02294326778597e-65	7.32376049248202e-65	cgd4_80	Sac1p family protein
cgd4_800	41.6057500944565	1.06859269638127	0.21041367199364	2.04198622377312e-07	3.5952996756164e-07	cgd4_800	Yip1p like integral membrane protein
cgd4_810	22.341378730823	2.55232397299797	0.383201187257291	2.50601811126692e-12	5.32812259420508e-12	cgd4_810	UDP-N-acetylglucosamine pyrophosphorylase
cgd4_820	53.7794495436117	2.36618527477719	0.216609761338361	3.5181804693677e-28	1.14735763062236e-27	cgd4_820	WD40-repeat-containing protein
cgd4_830	476.36171714056	-0.592138616754829	0.0782033795948176	2.99506743421141e-14	6.74101092939414e-14	cgd4_830	Uncharacterized protein
cgd4_840	7405.59189694186	-0.418723692192077	0.0654889907866169	1.43551811988685e-10	2.84187060899304e-10	cgd4_840	60S ribosomal protein L24
cgd4_850	26.3905783325153	2.53353762302238	0.364180393324364	7.04100283559136e-13	1.52459654895325e-12	cgd4_850	Uncharacterized Secreted Protein (CpLSP gene family)
cgd4_860	5823.16471424199	-0.0885078811904323	0.0550041789411083	0.119552435230949	0.144032562951641	cgd4_860	WWE domain containing protein
cgd4_870	67.7869570157444	1.78535041400504	0.18719033437767	4.43267285662927e-22	1.25237115008727e-21	cgd4_870	Uncharacterized protein
cgd4_880	3560.17552530199	-1.755204599225	0.0891741231212752	7.10006417503187e-87	6.95214617138537e-86	cgd4_880	ZZ finger/SANT/SWIRM domain containing protein
cgd4_890	18.867325086824	0.636401100769834	0.309012071384174	0.0308544047049898	0.0397623699343336	cgd4_890	Splicing factor 3B subunit 5/RDS3 complex subunit 10
cgd4_90	4469.06841253533	-1.32564486301998	0.060505462355612	9.02761235077838e-107	1.23511340210136e-105	cgd4_90	Ribosomal RNA-processing protein 7 with RNA recognition motif domain
cgd4_900	2720.36698183969	-0.986711034336133	0.100769804671084	6.986887505378e-23	2.01244524758364e-22	cgd4_900	WD40-repeat-containing protein
cgd4_910	11.7125640668105	-1.33493864642497	0.406659226074269	0.000345878839092585	0.000515591776930924	cgd4_910	Histidine phosphatase superfamily clade-2
cgd4_920	120.88727774695	2.55426705193913	0.197507969238148	3.43753298205447e-39	1.44405302453287e-38	cgd4_920	Histidine phosphatase superfamily clade-2
cgd4_930	435.819895040416	1.34691023907216	0.0939880353893476	4.65307681696733e-47	2.28086403482018e-46	cgd4_930	Pap1p poly A polymerase
cgd4_940	2462.90462263073	-1.89390550410407	0.0516935577007664	3.65634686442847e-294	6.63959351063262e-292	cgd4_940	Uncharacterized protein
cgd4_950	6.39263647321147	-1.67524765259552	0.525995711405963	0.000408124003197474	0.000604768320761836	cgd4_950	WD40-repeat-containing protein
cgd4_960	1.19358206132256	1.17690568419457	1.15747134982172	0.0873923625697003	0.106866387654102	cgd4_960	Phosphomannomutase
cgd4_970	10.07280229492	3.75963093691212	0.570543615139889	2.07486907517654e-11	4.27053166168483e-11	cgd4_970	DNA replication licensing factor Mcm7
cgd4_980	65.3951228528957	0.573696671392885	0.215227497834574	0.00615905301901279	0.00836634369634685	cgd4_980	Uncharacterized protein
cgd4_990	1.71694888207248	-2.86432428927066	1.26078818927592	0.00280612786568219	0.00392111956047581	cgd4_990	Serine/threonine protein kinase
cgd5_10	43818.6263696913	-0.426537969451176	0.0498870162962734	1.35528214417834e-17	3.37763703430596e-17	cgd5_10	Uncharacterized Secreted Protein
cgd5_100	2787.69992172799	-0.720880081878841	0.0603757386599765	6.19427386937257e-33	2.25992000987611e-32	cgd5_100	RRPp/PMC2 like exosome 3'-5' exoribonuclease subunit/RNAseD domain and an HRDc domain containing protein
cgd5_1000	74.5905520634826	2.8393363236565	0.19531502523548	9.58409713080042e-49	4.85278428866257e-48	cgd5_1000	Uncharacterized protein
cgd5_1010	259.176560636041	1.52625761554149	0.10619339448038	9.26449390431539e-48	4.6206807924769e-47	cgd5_1010	Uncharacterized protein
cgd5_1020	83.6112829121736	2.9199262014323	0.197873869975903	3.6441338794686e-50	1.88335250303713e-49	cgd5_1020	Magnesium transporter NIPA
cgd5_1030	2902.41523981039	-1.17256922174842	0.0780832058945458	1.89037006214392e-51	1.00292541809628e-50	cgd5_1030	Uncharacterized protein
cgd5_1040	71.6152018674816	0.723133189148888	0.16160526172944	5.89802829125665e-06	9.72456583721433e-06	cgd5_1040	Arf GTPase activating protein
cgd5_1050	155.014532242777	0.976811130552488	0.123656891794011	1.5002685781174e-15	3.50911766368796e-15	cgd5_1050	unspecified product
cgd5_1060	113.5008512791	1.39601206719035	0.171622879114404	1.21093964172539e-16	2.94085341561879e-16	cgd5_1060	Uncharacterized protein
cgd5_1070	976.76813756718	-1.7414456679747	0.0792403602812705	1.90109193731881e-107	2.64629348069291e-106	cgd5_1070	Zinc finger C3H1-type domain containing protein
cgd5_1080	1320.70821967559	-1.10339687100439	0.0810938427371951	2.0791410686388e-42	9.15784847763178e-42	cgd5_1080	Phospholipid/glycerol acyltransferase
cgd5_1090	825.277732347667	1.56117791534121	0.109481302622494	1.25654044076589e-46	6.09948853081377e-46	cgd5_1090	Uncharacterized protein
cgd5_110	293.481654685318	-0.276140175239946	0.0817185032775666	0.000701032182678134	0.00102324573248051	cgd5_110	Pre-mRNA splicing factor component Cdc5p/Cef1with SANT/Myb domain
cgd5_1100	76.3858334962125	-0.0917952983845305	0.158662660864961	0.55413546987342	0.596382328163877	cgd5_1100	Uncharacterized protein
cgd5_1110	339.629902977301	-2.79656258551163	0.117276650145803	1.98180340118016e-126	3.80639643640132e-125	cgd5_1110	C2H2 finger domain containing protein
cgd5_1120	214.02645130045	-1.78076882746109	0.112811634957548	4.4081613595618e-57	2.64821122277434e-56	cgd5_1120	DNMAP1/SANT/Myb-like domain containing protein
cgd5_1130	111.766698459332	-0.787232113482116	0.133588698030597	2.74276058991732e-09	5.17587555820486e-09	cgd5_1130	Pre-mRNA processing factor 4 (PRP4)-like
cgd5_1140	19.723108353751	1.46673730937207	0.280795134920991	6.67077663259037e-08	1.19774169200892e-07	cgd5_1140	Cinnamyl-alcohol dehydrogenase-like nucleoside diphosphate sugar epimerase
cgd5_1150	803.498812824787	-1.6331938181136	0.0762525622476466	1.84314057790761e-102	2.36004698998106e-101	cgd5_1150	Transcription factor IIS domain containing protein
cgd5_1160	355.516411709668	-2.2621656041553	0.0934295955686613	4.5725911790148e-130	9.27284353307823e-129	cgd5_1160	SKP1/BTB/POZ domain containing protein
cgd5_1170	19.6844323567668	0.43651189094722	0.294081526812727	0.124018736805058	0.148964177250813	cgd5_1170	Metallo-beta-lactamase with Zn-dependent metallo-hydrolase RNA specificity domain
cgd5_1180	107.408028837501	1.27798989406264	0.178682604378976	3.56076899908024e-13	7.7904009591049e-13	cgd5_1180	DNA topoisomerase, type IA
cgd5_1190	1795.06903452427	-0.98106052883731	0.0797802616759152	4.49189309042599e-35	1.72052856148148e-34	cgd5_1190	RNA recognition motif domain containing protein
cgd5_120	722.298683390692	-1.37034309097833	0.0656961407186042	6.21734683479634e-97	7.22043622238703e-96	cgd5_120	tRNA methyltransferase TRMD/TRM10-type domain containing protein
cgd5_1200	1755.02965283605	-0.0632134768581351	0.0630534510146476	0.27942672776801	0.316683624803744	cgd5_1200	Zinc finger, RING/FYVE/PHD-type domain containg protein
cgd5_1210	120.03857265236	1.02986531072151	0.127682923631604	4.73577548776999e-16	1.1241487268949e-15	cgd5_1210	Uncharacterized protein
cgd5_1220	38.6972877764924	-0.0583239493752773	0.281637564629183	0.829957549638662	0.849738700873003	cgd5_1220	Uncharacterized protein
cgd5_1230	190.021935855353	-1.10754157204149	0.109884625113395	4.03283969666233e-24	1.18989620296647e-23	cgd5_1230	Uncharacterized protein
cgd5_1240	7022.66748372014	-1.12058780261765	0.0553154470794736	1.18441879758866e-91	1.28930602080836e-90	cgd5_1240	40S ribosome biogenesis protein Tsr1 and BMS1
cgd5_1250	51.4164207992902	0.753740661360507	0.19378530258058	7.60676321045361e-05	0.000117969794354667	cgd5_1250	Dymeclin
cgd5_1260	28.5492696320767	1.30760295091351	0.255641751517379	1.4130040514068e-07	2.50775263677039e-07	cgd5_1260	Palmitoyltransferase DHHC domain containing protein
cgd5_1270	583.739242876725	-0.784511461962192	0.100059619058257	3.48383545254896e-15	8.04039435755811e-15	cgd5_1270	Translocation protein Sec62
cgd5_1280	238.681648140657	1.16536453393617	0.10714467550726	3.95934308357756e-28	1.28807619046355e-27	cgd5_1280	Tetratricopeptide repeat containing protein
cgd5_1290	90.4777210587898	0.952138013841186	0.156744197961058	8.06314431640498e-10	1.54941132967955e-09	cgd5_1290	Adenylyl cyclase class-3/4/guanylyl cyclase
cgd5_130	12.7152367301706	2.57458111203681	0.454997123584693	4.16131695421063e-09	7.80124881842865e-09	cgd5_130	Ferlin like type II membrane associated protein with 5 C2 domains
cgd5_1300	58.0466555708063	0.804358998025092	0.176424617306104	4.0758032509119e-06	6.77040914236717e-06	cgd5_1300	Uncharacterized protein
cgd5_1310	53.9981252112065	2.51883599461759	0.218697990719346	1.92277545112312e-31	6.7678307728959e-31	cgd5_1310	CS domain containing protein
cgd5_1320	712.29732740939	-0.145784068904593	0.0744598336872229	0.04957354706683	0.0623964462923711	cgd5_1320	Actin-like protein
cgd5_1330	17398.0752356794	-1.55003286514699	0.0986804710174517	3.06283451162346e-56	1.81006270324493e-55	cgd5_1330	RRM domain containing protein
cgd5_1340	1212.42223275329	-0.0544817356698601	0.0628925016025199	0.384325186282118	0.424842036302452	cgd5_1340	3-oxo-5-alpha-steroid 4-dehydrogenase C-terminal domain containing protein
cgd5_1350	401.70741837863	0.773800189229926	0.0718938714307701	3.39281071672014e-27	1.08521047344251e-26	cgd5_1350	Uncharacterized protein
cgd5_1360	615.835777518038	2.51410030593724	0.126026416461287	4.17752597179933e-89	4.29028695561396e-88	cgd5_1360	Superfamily I helicase
cgd5_1363	108.142919938513	-1.39417636591142	0.150590969797938	6.63101003710878e-21	1.82067938819585e-20	cgd5_1363	Synaptobrevin
cgd5_1370	130.364008550409	-0.762698939196004	0.121983087601469	2.99149651107503e-10	5.85547700232471e-10	cgd5_1370	Uncharacterized protein
cgd5_1380	289.944712829023	-1.11735041243017	0.103546435590642	1.56965999912921e-27	5.05301506568994e-27	cgd5_1380	Zinc finger C3H1-type domain containing protein
cgd5_1390	476.610102274037	-1.31553555282714	0.0800901686027392	2.96803789759043e-61	1.94064016380913e-60	cgd5_1390	PRELI/MSF1 domain containing protein
cgd5_140	3.44357069413314	0.0161059091933168	0.562591280760139	0.977132231054382	0.980322265962394	cgd5_140	Arf GTPase activating protein
cgd5_1400	178.293715239682	-2.54500916337217	0.140125474117068	1.55431482737728e-74	1.23941870965514e-73	cgd5_1400	Uncharacterized protein
cgd5_1410	318.550134223311	-3.48920510576097	0.133623801834801	7.77222890729986e-151	2.20213152373496e-149	cgd5_1410	Transcription factor 25
cgd5_1423	101.390145157222	1.4599283311609	0.145710958450459	3.42560722671994e-24	1.01372599042564e-23	cgd5_1423	Uncharacterized Secreted Protein (HCD gene family)
cgd5_1440	379.384915155265	0.659648481201057	0.0883400449419284	7.01038400771732e-14	1.56024981118834e-13	cgd5_1440	Uncharacterized Secreted Protein (CpLSP gene family)
cgd5_1450	496.394740207719	-0.0381326981681838	0.0940927278350718	0.679230829071051	0.713335216124829	cgd5_1450	Uncharacterized protein
cgd5_1460	1272.31143969067	1.34074778113051	0.0756980484710377	8.3704269329091e-71	6.41839838713471e-70	cgd5_1460	Uncharacterized protein
cgd5_1470	66167.1946643529	-0.561240769848476	0.0919034255830558	8.48759066374554e-10	1.62940531963784e-09	cgd5_1470	Nucleoside diphosphate kinase
cgd5_1480	61.9964177503165	2.19843057646719	0.212083450909216	7.25959544623301e-26	2.25346416532252e-25	cgd5_1480	Uncharacterized Secreted Protein
cgd5_1490	24.8107847718023	0.666377808036171	0.272850833454962	0.0120148406553873	0.015946607447931	cgd5_1490	Uncharacterized Secreted Protein
cgd5_150	394.874245861639	0.0100081970858597	0.0750490593559896	0.913699983482733	0.923174363685766	cgd5_150	HARP like SWI/SNF ATpase
cgd5_1500	302.825443162278	-1.59495740948107	0.103426848550495	2.1414895207207e-54	1.21869667169219e-53	cgd5_1500	Uncharacterized protein
cgd5_1510	4.51549633059777	-0.460259316208979	0.528387741710073	0.304863514692562	0.343078800337122	cgd5_1510	Uncharacterized protein
cgd5_1520	8.96611467391011	-1.82811509457236	0.480638259537492	2.75559512624409e-05	4.38066157156591e-05	cgd5_1520	Uncharacterized protein
cgd5_1530	6.60042118596524	-0.206142837483622	0.458457520654795	0.613184188089584	0.650988793892609	cgd5_1530	Uncharacterized protein
cgd5_1540	44.8784878778876	-1.20401995620891	0.215135578739089	1.03128751930179e-08	1.90828792941669e-08	cgd5_1540	Uncharacterized protein
cgd5_1550	6.44917555425728	-1.02745703329238	0.497771276916876	0.0190366666090567	0.0249295879239814	cgd5_1550	Uncharacterized protein
cgd5_1560	660.557222659025	-0.60761777442771	0.0624639478512758	1.86743874203306e-22	5.32126802740519e-22	cgd5_1560	Uncharacterized protein
cgd5_1570	423.365044143377	0.87973682090693	0.0911297828898992	2.51197612448697e-22	7.13244109262647e-22	cgd5_1570	YIP1 protein like transporter GTpase interacting factor
cgd5_1580	17407.6640926656	-0.676018844386153	0.0466249144220576	7.78431234510909e-48	3.88729097733885e-47	cgd5_1580	Ribosomal protein L3
cgd5_1590	86.6643006310206	1.90829306329542	0.168293861631823	2.33794057195932e-30	8.03101684004943e-30	cgd5_1590	Uncharacterized protein
cgd5_160	3574.53565095895	-0.860273224172159	0.08161250484658	3.92996332429656e-26	1.22466485807837e-25	cgd5_160	Uncharacterized protein
cgd5_1600	422.767474421756	-1.06903203698191	0.0808285870462195	3.49708903755262e-40	1.49741379475056e-39	cgd5_1600	Initiation factor 2B-related
cgd5_1610	430.093762817609	-0.825236289313233	0.090460389678134	3.65150666282234e-20	9.84329899998331e-20	cgd5_1610	Uncharacterized protein
cgd5_1620	3604.36251024721	-1.23080450730814	0.0497662254664122	1.16698608254622e-135	2.53375510857182e-134	cgd5_1620	Uncharacterized protein with CW-type Zinc finger
cgd5_1630	1231.35935963121	-1.32338213126542	0.065358762052632	1.39078255954263e-91	1.50573884156445e-90	cgd5_1630	Amino acid transporter
cgd5_1640	743.038542687645	1.50188117712374	0.0861306730142534	1.31173741987431e-68	9.81346627789864e-68	cgd5_1640	MORN repeat containing protein
cgd5_1650	399.994166583302	1.6061018792916	0.105004923976307	9.45400695300365e-53	5.1667247301299e-52	cgd5_1650	DJ-1/PfpI
cgd5_1660	19.5564779693071	2.02939167581605	0.326566313416366	1.97179707502033e-10	3.88237028817459e-10	cgd5_1660	Uncharacterized protein
cgd5_1663	134.888242902672	2.54515640833775	0.197821650473064	1.08829950136611e-38	4.51480426579192e-38	cgd5_1663	Uncharacterized protein
cgd5_1670	10.8804838013423	-0.494100480468182	0.430280572919812	0.196120322677083	0.228226242089993	cgd5_1670	Uncharacterized protein
cgd5_1680	55.3536545649087	2.98373344407224	0.216961950413334	1.93136469371417e-43	8.73816755536593e-43	cgd5_1680	TOG domain containing protein
cgd5_1690	340.016733908765	-0.232907344404801	0.103931773995075	0.024701026931738	0.0320808200885219	cgd5_1690	Cactin-like protein
cgd5_170	1481.11586524939	-0.505819514418799	0.108699208950048	2.6106841178335e-06	4.36023538910737e-06	cgd5_170	Uncharacterized protein
cgd5_1700	129.786865580475	1.17981712756348	0.133443590920997	4.79751515243795e-19	1.258442090216e-18	cgd5_1700	TsaA-like domain containing protein
cgd5_1710	10030.1790748084	-0.737610956851264	0.0525515047601062	6.98001213700776e-45	3.24245912643558e-44	cgd5_1710	CTP synthase
cgd5_1720	99.2471888984552	-1.35741229037218	0.154048565397182	5.95500792539474e-19	1.55695397002304e-18	cgd5_1720	Uncharacterized protein
cgd5_1730	1088.26497077019	-0.405820020303117	0.126546908323098	0.0013323288595731	0.00190981478076589	cgd5_1730	16S rRNA methyltransferase RsmB/F
cgd5_1740	144.31163294419	1.19258337251327	0.14679263425621	1.85367549785004e-16	4.46379361899392e-16	cgd5_1740	Pre-mRNA-splicing factor 3
cgd5_1750	55.433847639964	2.02128168321525	0.199800808312989	1.85746992305123e-24	5.53775547954452e-24	cgd5_1750	HORMA domain containing protein
cgd5_1760	7700.52920074623	-0.673372113827382	0.107127406011086	2.52067471545609e-10	4.94116559776599e-10	cgd5_1760	H/ACA ribonucleoprotein complex subunit
cgd5_1770	218.953096139025	0.714983545723798	0.108947078327639	4.04893421112626e-11	8.19427161775553e-11	cgd5_1770	RAB/RAS GTpase
cgd5_1780	6001.75794439271	-0.592896213740978	0.0558963823308627	2.32851185645658e-26	7.28457702940018e-26	cgd5_1780	Fibronectin-binding protein A N-terminus domain containing protein
cgd5_1790	72.4257847487533	-1.22593018013349	0.175047162838431	1.05951405615968e-12	2.28304134539263e-12	cgd5_1790	Pre-mRNA-splicing factor Isy1
cgd5_180	1438.33434371422	-1.64133028106391	0.0637432077520587	4.28349323280302e-147	1.1408370310032e-145	cgd5_180	Rdx type Selenoprotein
cgd5_1800	156.166384975082	-0.201799374951461	0.123334282389388	0.0987321216700987	0.120217868354783	cgd5_1800	Uncharacterized protein
cgd5_1810	50.0931575956104	0.278679840330996	0.207417489361957	0.170872999437488	0.200539845109507	cgd5_1810	t-SNARE coiled-coil homology domain containing protein
cgd5_1820	67.6394771684751	0.438289144430408	0.153437406366355	0.00385246411335301	0.00532730845719809	cgd5_1820	Proteasome alpha-subunit
cgd5_1823	153.672132639578	-0.96039241590676	0.131590528043724	1.56226798539039e-13	3.43871107528078e-13	cgd5_1823	DNA/RNA-binding protein Alba-like protein
cgd5_1830	525.085678360656	-0.167771319015975	0.0901599838917376	0.0619745502998769	0.0772988849353757	cgd5_1830	Zinc finger C3H1-type domain containing protein
cgd5_1840	5667.8381231468	-1.75174697642611	0.0624250280488846	6.38255512956473e-174	2.71258593006501e-172	cgd5_1840	Vir superfamily protein
cgd5_1850	3103.08267330685	-1.67752234661753	0.0540098094909163	2.67245411964583e-212	1.75023839475166e-210	cgd5_1850	GPI1/PIG-Q like N-acetylglucosaminyl-phosphatidylinositol transferase involved in GIP anchor biosynthesis
cgd5_1860	2957.50079113403	-0.670480392069663	0.082478111859468	2.99881001760046e-16	7.16521891167095e-16	cgd5_1860	Las1-like
cgd5_1870	52.451270455497	0.267697361354964	0.211820642757258	0.197604955172358	0.229753142000457	cgd5_1870	LETM1/MRS7 family protein
cgd5_1880	153.670722382267	1.05958980406843	0.113084995657639	5.07505202633071e-21	1.39730067851076e-20	cgd5_1880	T-complex protein 1 subunit delta
cgd5_1890	795.618894747131	-0.789294168272376	0.0952917634906869	8.7354511832615e-17	2.12923291501706e-16	cgd5_1890	Uncharacterized protein
cgd5_190	0.439573146123615	-0.0494357322079761	0.890328505259812	0.881989989509072	0.894529070344946	cgd5_190	OB-fold nucleic acid binding domain containing protein
Cgd5_1900	2187.9061316511	-1.57433696015223	0.0690057783674201	6.61012734304771e-116	1.06054051146488e-114	Cgd5_1900	Ras like GTPase
cgd5_1910	140.968657655503	0.957063559261688	0.12084819949885	1.67971230988283e-15	3.92194662652362e-15	cgd5_1910	EF-hand domain containing protein
cgd5_1920	53.2352705486297	1.48082212674169	0.203408443582945	8.00474047579838e-14	1.77660767782303e-13	cgd5_1920	Pleckstrin homology (PH) domain containing protein
cgd5_1930	64.6512383252807	1.8890882168751	0.196774434103906	3.12423309240987e-22	8.85199376182798e-22	cgd5_1930	Uncharacterized protein
cgd5_1940	70.0181790162514	2.76472643373859	0.195114922590809	6.08662457921407e-47	2.97990995024022e-46	cgd5_1940	Uncharacterized protein
cgd5_1950	4.62948966400644	0.585664593002953	0.602208449412856	0.230064831640941	0.26441570840206	cgd5_1950	CAAX amino terminal protease
cgd5_1960	2999.77291649091	-1.35211852042843	0.0525955433371414	2.68063292169128e-146	7.04547929089254e-145	cgd5_1960	Enolase
cgd5_1970	163.098305427424	2.68502786984315	0.141195704664934	7.96180505978578e-81	7.14773285704364e-80	cgd5_1970	PH domain containing protein
cgd5_1980	1069.78589380878	1.71082550876381	0.0720119518705047	1.98963740771694e-125	3.76710968901857e-124	cgd5_1980	Uncharacterized protein
cgd5_1990	182.350030323185	1.72434640993326	0.119452709305598	6.83314169164586e-48	3.41657084582293e-47	cgd5_1990	Peptidase family M60 domain containing protein
cgd5_1993	424.609967848473	1.53361126096524	0.109433993979546	1.57998478517967e-45	7.47871945117629e-45	cgd5_1993	Peptidase family M60 domain containing protein
cgd5_20	7.28617335469617	-0.371675784592258	0.444812670371916	0.35173719971136	0.391199920057596	cgd5_20	Uncharacterized Secreted Protein
cgd5_200	1.11507814243219	-0.75586268872731	1.0344881279577	0.202394140231433	0.23511619372625	cgd5_200	Uncharacterized protein
cgd5_2000	2385.7265383067	-0.7403289490072	0.0754783540931366	7.73785485543634e-23	2.2255385275355e-22	cgd5_2000	RIO kinase
cgd5_2010	9121.11837547419	-1.04424113005831	0.0714219361484606	1.11147359639574e-48	5.62067976911515e-48	cgd5_2010	AAA+ ATPase domain containing protein
cgd5_2020	6.1632788212931	-0.346635632016463	0.471442311878147	0.407171653177153	0.447989742341703	cgd5_2020	Cysteine-rich secretory protein, allergen V5/Tpx-1-related
cgd5_2030	1.32812333739382	-0.834698186409804	0.848449970707886	0.155362897485738	0.18384916334583	cgd5_2030	Galactose-binding domain-like containing protein
cgd5_2040	3.38701881038722	-0.258492365393436	0.644575888989234	0.600680913764579	0.639243540354153	cgd5_2040	Glycosyl transferase family 2
cgd5_2050	145.326850180749	3.23929003245461	0.162586896687108	1.54728496593877e-88	1.56491226301909e-87	cgd5_2050	SMAD/FHA/Forkhead-associated (FHA) domain containing protein
cgd5_2060	41484.8280887981	-1.11988795074669	0.0447041614111526	8.47027281201872e-139	2.00229230082928e-137	cgd5_2060	Uncharacterized protein
cgd5_2070	3286.06844577559	-1.45572787615089	0.0686454681587358	1.91759481335262e-100	2.37176200598877e-99	cgd5_2070	SPAC694.02. SKI family SFII helicase
cgd5_2080	2.73555468016012	-0.500042147182357	0.682838049124038	0.329734444644577	0.368266454111011	cgd5_2080	SCC2/Zinc finger, RING/FYVE/PHD-type domain containg protein
cgd5_2090	51.1205436381892	0.518390373991826	0.175389732551749	0.00281830018227829	0.00393675147839223	cgd5_2090	Fes/CIP4, and EFC/F-BAR homology domain containing protein
cgd5_210	69.4175625381394	-0.0173894037490464	0.184644644241892	0.928202031173086	0.936405837004162	cgd5_210	Uncharacterized protein
cgd5_2100	115.315944496848	0.287522361558061	0.130070361287053	0.0254530976372603	0.033014650993784	cgd5_2100	C-5 cytosine-specific DNA methylase
cgd5_2110	1699.81084334144	-1.73056333126482	0.0481316665643963	1.12680159738802e-283	1.66724903020931e-281	cgd5_2110	Transcription elongation factor 1
cgd5_2120	754.107460699404	-1.61989516481657	0.0811486308480699	5.02407861972416e-89	5.14646002199949e-88	cgd5_2120	Ubiquitin-conjugating enzyme/RWD-like protein
cgd5_2130	294.477689122543	2.87849361994876	0.12705493900603	2.01353201081112e-115	3.18901233056169e-114	cgd5_2130	Regulator of chromosome condensation 1/beta-lactamase-inhibitor protein II
cgd5_2140	1639.69628434498	0.0752877973359016	0.058527659774235	0.195044905237892	0.2272395440144	cgd5_2140	Uncharacterized protein with CCHC-type Zinc finger
cgd5_2150	2009.12737289921	0.00760682639436792	0.0637592758786809	0.913400168928515	0.92310490130772	cgd5_2150	ZIP Zinc transporter
cgd5_2160	159.296534788951	2.94865301978072	0.14617482782382	6.47297978367518e-91	6.95149307413504e-90	cgd5_2160	EF-hand domain containing protein
cgd5_2163	2.88543809311316	0.199956413391014	0.571613454008375	0.679156802805828	0.713335216124829	cgd5_2163	unspecified product
cgd5_2170	8.57054725553653	-0.117751368531772	0.419210332718609	0.754476127462482	0.783094863396367	cgd5_2170	Uncharacterized protein
cgd5_2180	196.03031868617	-1.24613012576651	0.13431610147407	6.35787424569296e-21	1.74688498016117e-20	cgd5_2180	Uncharacterized protein
cgd5_2190	688.013900986395	0.0700461470642346	0.0648240388971829	0.268803784635804	0.305597928178724	cgd5_2190	DNA/RNA non-specific endonuclease
cgd5_220	253.2952373964	-0.271367721283314	0.147947461600098	0.0624862462394129	0.0779127820619396	cgd5_220	Uncharacterized protein
cgd5_2200	3325.44001879007	-2.79551817312578	0.0628711467266233	0	0	cgd5_2200	RRM domain containing protein
cgd5_2210	14272.0145104312	-0.802928152229769	0.0788499604071765	1.6776041046331e-24	5.00898983408761e-24	cgd5_2210	40S ribosomal protein S13
cgd5_2220	532.103868870203	0.451467506213587	0.0884348649055193	3.09546446381353e-07	5.40724990508747e-07	cgd5_2220	Small nuclear ribonucleoprotein D1/ SM domain containing protein
cgd5_2230	31.9308510019032	0.661414933700854	0.211807856104745	0.00141448796250673	0.00202178154211606	cgd5_2230	Transmembrane Thioredoxin domain containting protein
cgd5_2240	18.8747105426562	1.21169055930069	0.336679207179804	0.00017613570660579	0.000268061770624812	cgd5_2240	Glycosyl transferase family 4
cgd5_2250	44.4456562466882	0.291672110866457	0.184033660415746	0.109281740044425	0.132497891191951	cgd5_2250	Uncharacterized protein
cgd5_2260	34.8147008656182	0.543091205113723	0.252257584586314	0.0274675215945184	0.0355122164304533	cgd5_2260	Uncharacterized protein
cgd5_2265	6.71373861748813	1.53676941974288	0.540971069341625	0.00173471952678511	0.00246451084975338	cgd5_2265	unspecified product
cgd5_2270	1427.92059692082	0.569001214391163	0.0804894456608371	1.29026497189258e-12	2.77278567117313e-12	cgd5_2270	Serine/threonine protein kinase
cgd5_2280	291.805312142857	2.2601483607453	0.10149778790662	1.23190530706091e-110	1.77670097534597e-109	cgd5_2280	Uncharacterized protein
cgd5_2290	126.171978508742	3.51808144512396	0.196051531887177	1.90835586209773e-73	1.5066959820317e-72	cgd5_2290	Uncharacterized protein
cgd5_230	31.9627564731547	2.22759974600454	0.271554300426306	6.0730501891662e-17	1.48936988985383e-16	cgd5_230	Uncharacterized protein
cgd5_2300	49.1595749887565	3.30622893343086	0.269129412972709	4.11072685604994e-35	1.5775555994159e-34	cgd5_2300	DAD/Ost2
cgd5_2310	1084.00799928792	1.36227825030447	0.0728191608739456	1.85526484562974e-78	1.5871055799338e-77	cgd5_2310	Sin3 like paired amphipathic helix containing protein
cgd5_2315	0.025093956734748	0.0916722890640946	1.01373167164517	0.957980929197548	0.962986627704424	cgd5_2315	unspecified product
cgd5_2316	0.328129567742538	0.442749747547765	1.07898747924198	0.490357365407262	0.532330889891851	cgd5_2316	unspecified product
cgd5_2320	123.123478433457	-1.15488186583166	0.1338852801626	2.91665175446911e-18	7.44538259367675e-18	cgd5_2320	Prohibitin with Band 7 domain
cgd5_2330	87.5257646712458	0.805245442178022	0.216145079011211	0.000134448335871659	0.000205872403912333	cgd5_2330	Actin
cgd5_2340	184.069401111131	1.23792860233284	0.118411507090054	7.58018480954457e-26	2.35115204302256e-25	cgd5_2340	SET domain containing protein
cgd5_2343	68.7281268067501	0.710493680947672	0.170075113962799	2.20450839468602e-05	3.5326959634058e-05	cgd5_2343	Mitochondrial distribution/morphology family 35/apoptosis
cgd5_2350	520.81207962207	-0.0489726015216346	0.108671533015333	0.65663616526804	0.691605979500612	cgd5_2350	Peptidase C19, ubiquitin carboxyl-terminal hydrolase
cgd5_2360	39.9810599064719	0.0670573266991452	0.223383362120605	0.759410170775793	0.787397776342926	cgd5_2360	PDZ domain containing protein
cgd5_2370	6075.1999024251	0.11214866900082	0.0905952272693966	0.204384177175437	0.237289970303944	cgd5_2370	60S acidic ribosomal protein L12/LP1-like protein
cgd5_2380	289.497912981675	-0.0682503408692764	0.0877690948457197	0.434886680719477	0.476514615873371	cgd5_2380	Uncharacterized Protein
cgd5_2390	2166.57517939279	-2.22093721924697	0.0779722236398287	3.40692177104958e-179	1.58263400876082e-177	cgd5_2390	GCD10p. RNA methylase
cgd5_240	498.32312083413	-1.56771745944176	0.120564932764143	4.11114944788204e-39	1.71979497845956e-38	cgd5_240	G-patch domain containing protein
cgd5_2400	2.96220179311475	5.21562706166657	2.24262622596304	2.10382213069642e-05	3.37405436055086e-05	cgd5_2400	UbiB domain containing protein
cgd5_2410	9.55920775009014	2.31501321972169	0.546666862119237	5.87781708472853e-06	9.69524329211003e-06	cgd5_2410	Beta-lactamase/transpeptidase-like
cgd5_2420	52.5759579856447	-1.81560820712844	0.233631427827517	2.23285543039317e-15	5.18318271029675e-15	cgd5_2420	Uncharacterized protein
cgd5_2430	27.1408823405355	1.38423291562489	0.25690573836911	3.38848591481245e-08	6.15318237712533e-08	cgd5_2430	Prefoldin alpha-like protein
cgd5_2440	269.518166967683	-0.305921821332089	0.108704293890807	0.00457096054942753	0.00628821879991838	cgd5_2440	tRNA-dihydrouridine synthase
cgd5_2450	14.9739962509353	3.09657151177155	0.461900456471643	2.49755394302247e-12	5.31295420786728e-12	cgd5_2450	Uncharacterized protein
cgd5_2460	3696.03250524339	-1.18399699035117	0.0546815423276966	2.03952511446597e-104	2.69798107029522e-103	cgd5_2460	RRM domain containing protein
cgd5_2470	1602.11634660602	-1.12706903583351	0.0631666050974995	1.32704402789396e-71	1.02544311246351e-70	cgd5_2470	tRNA (adenine(58)-N(1))-methyltransferase
cgd5_2473	51.7744434644194	2.12297905937117	0.243017751052446	4.68219946759339e-19	1.22900045157921e-18	cgd5_2473	unspecified product
cgd5_2480	5.06623036183823	0.21436496892484	0.498194348280595	0.628726884212474	0.665367921173201	cgd5_2480	Ubiquitin-2 like Rad60 SUMO-like
cgd5_2490	7.63818858354478	0.568893194144834	0.418725653657398	0.135096344831439	0.161300029169635	cgd5_2490	Uncharacterized protein
cgd5_250	1041.16578941091	0.0504188573261433	0.106175512512736	0.632081913233364	0.668210437514498	cgd5_250	Serine/threonine protein kinase
cgd5_2500	511.031833490154	-0.17338379449212	0.104030492518058	0.0945178673676463	0.11529736797977	cgd5_2500	Peptidase C19, ubiquitin carboxyl-terminal hydrolase
cgd5_2510	296.814749874385	0.644365981343052	0.0977027383516797	2.57054497881008e-11	5.26362234256601e-11	cgd5_2510	Serine/threonine-protein kinase
cgd5_2520	64.3700407268336	1.41998890685559	0.181679813193655	2.20873399131112e-15	5.13016993912089e-15	cgd5_2520	Mediator complex subunit Med6
cgd5_253	119.256559575381	3.07530085232779	0.201608468116639	2.10012544797767e-52	1.14149675709807e-51	cgd5_253	unspecified product
cgd5_2530	52.2648653421885	0.946988677587287	0.189555815034785	3.73591463482493e-07	6.48630115868127e-07	cgd5_2530	CECR6/TMEM121 family
cgd5_2540	458.362539160992	-0.0267484869762896	0.0939661022766049	0.776577162097306	0.803113063054294	cgd5_2540	WD40-repeat-containing protein
cgd5_2550	73.1446546851343	2.2921347261711	0.179206062487812	8.40197448007855e-38	3.40770437034658e-37	cgd5_2550	Ubiquitin
cgd5_2560	4.71840364271148	-0.48676963330185	0.543497751423847	0.29118770238345	0.328893093305594	cgd5_2560	DNA mismatch repair proteins mutL/hexB/PMS1 ATPase
cgd5_2570	152.101342766804	3.16526413558827	0.162671402609771	4.44377655109153e-86	4.28813703420547e-85	cgd5_2570	Uncharacterized protein
cgd5_2580	73.7990667440558	3.38983696828189	0.221503773095	2.46514145486449e-53	1.36402217620272e-52	cgd5_2580	Uncharacterized protein with C2H2-type Zinc finger
cgd5_2590	3427.13511326377	0.442264079735594	0.396529052484733	0.21968486951276	0.253360581323174	cgd5_2590	Glycosyltransferase 2-like
cgd5_260	51.2671732021826	-0.992592033002637	0.180925739708024	2.36045621019731e-08	4.31382550765703e-08	cgd5_260	Tetratricopeptide-like helical domain containing protein
cgd5_2600	135.262720396977	-0.140936949756791	0.137202681705164	0.298827623525579	0.336950707305868	cgd5_2600	leucine aminopeptidase
cgd5_2610	316.392378784363	-0.620382757040594	0.0897540018212373	3.74299504623063e-12	7.92016165767551e-12	cgd5_2610	Phosphoglycerate/bisphosphoglycerate mutase
cgd5_2620	4296.39424094118	-0.517992957099428	0.0647109938483331	1.00010104896044e-15	2.35300570706533e-15	cgd5_2620	Pumilio RNA-binding repeat containing protein
cgd5_2630	5153.81138835278	-0.835307437487141	0.0651532235316974	5.46636022564936e-38	2.22610694204579e-37	cgd5_2630	60S ribosomal protein L7-B Rp17bp L30 RNA binding domain
cgd5_2640	922.758606449575	1.68792039624765	0.116343412226478	2.86604915628812e-48	1.44023476470076e-47	cgd5_2640	Zinc finger RanBP2-type domain containing protein
cgd5_2650	118.921635239831	0.805470679337094	0.162019481807373	4.49241233719718e-07	7.76598324842178e-07	cgd5_2650	Uncharacterized protein
cgd5_2660	2.60383199070858	1.22718295608623	0.846684751908933	0.049267447231566	0.0620307127923435	cgd5_2660	Peptidase M16 C-terminal domain containing protein
cgd5_2670	101.650196200892	-0.849686296889167	0.154113259396018	2.31216945879272e-08	4.23138661835864e-08	cgd5_2670	Alcohol dehydrogenase
cgd5_2680	21.3871228235441	3.11511901272905	0.377494583884311	2.48845883079454e-17	6.174778278897e-17	cgd5_2680	Uncharacterized protein
cgd5_2690	68.2911346988833	0.443441169266053	0.17259472651846	0.00924987491637168	0.0123796483386616	cgd5_2690	Uncharacterized protein
cgd5_270	36.9425597055527	-0.020430694067928	0.207302296038517	0.919422458420718	0.928486532201913	cgd5_270	Uncharacterized protein with Armadillo-type fold
cgd5_2700	2219.48344472467	-1.48998211641148	0.0661871741694039	1.03356276909025e-112	1.58202423851171e-111	cgd5_2700	Uncharacterized protein
cgd5_2710	51.1367776124641	1.16946002129731	0.205830672721878	8.2625142165528e-09	1.53457667573819e-08	cgd5_2710	Uncharacterized protein
cgd5_2720	10417.1493022681	-0.489382267367049	0.0596618899305265	1.89863083594226e-16	4.56654436459322e-16	cgd5_2720	Uncharacterized Secreted Protein
cgd5_2730	54.9792556944235	-0.711265642644762	0.182804292180995	7.13441706054459e-05	0.000110945878384101	cgd5_2730	Uncharacterized protein
cgd5_2740	51.6926695552446	0.486391456704295	0.186558278673479	0.00810196724157664	0.0109054444508419	cgd5_2740	Uncharacterized Secreted Protein (WYLE gene family)
cgd5_2750	817.011997101983	-0.22330797126035	0.0621845815156683	0.000315361480208858	0.000471331505213015	cgd5_2750	WH2 domain containing protein
cgd5_2760	1709.08904957819	-0.718332342875053	0.0834136996626405	5.1427970590585e-18	1.3003464715784e-17	cgd5_2760	Uncharacterized protein
cgd5_2770	45.9444309622667	3.54282449079093	0.271048285154541	2.84746022020889e-39	1.1999581835163e-38	cgd5_2770	ARF/SAR type Small GTPase superfamily ARF/SAR type
cgd5_2780	1087.12090850317	0.994698220259095	0.0721557867877325	1.91587048685876e-43	8.67789409864031e-43	cgd5_2780	Plectin/S10 domain containing protein
cgd5_2790	522.523551781705	5.34860443138203	0.161951318420069	4.08798713745675e-239	4.29776542477361e-237	cgd5_2790	Katanin p60/fidgetin family with AAA ATpase
cgd5_280	2.72879651482426	2.02794133683131	0.839680756262106	0.00431756795601039	0.00595192684066995	cgd5_280	Major facilitator superfamily domain containing protein
cgd5_2800	4008.07581790937	-0.257627591714792	0.0610785351870899	2.30320207933687e-05	3.68789270819671e-05	cgd5_2800	Actin depolymerizing factor
cgd5_2810	328.772271876912	0.76343971159333	0.0859528444375252	5.27599183939096e-19	1.38123115323505e-18	cgd5_2810	ULP1 like chllamydin domain containing protease
cgd5_2820	2.16297096836709	2.88570780013929	1.34726677110356	0.0024902454072688	0.00349071242176802	cgd5_2820	Uncharacterized protein
cgd5_2830	0.826663649200784	-0.114181230291492	0.842903333894503	0.80292116363227	0.826719084719309	cgd5_2830	Chorein/VPS13 like protein involved in vacuolar transport
[truncated: 1,997 more rows]

## Sheet: sortable_XO_vs_ctrl
Gene ID	baseMean	log2FoldChange	padj	Product Description
cgd1_645	5.11824662769274	6.51302720065842	1.96178557741529e-07	unspecified product
cgd6_4800	3.01407919106171	6.0416409767586	2.49232391735034e-06	P-loop containing nucleoside triphosphate hydrolase
cgd2_1372	2366487.00737861	-6.03395503427824	1.15363789529895e-24	unspecified product
cgd5_2940	14.146741896299	5.73612453771465	8.47022847220315e-10	Forkhead associated domain (FHA) containing protein
cgd1_1270	35.1282782031534	5.58919498572147	2.00095890816261e-23	PPPDE peptidase/PUB domain containing protein
cgd4_3540	177.101674650204	5.50449072475052	3.29624063640127e-114	Uncharacterized protein
cgd8_2290	2.46899628996498	5.45431879797365	2.12107494696779e-05	Uncharacterized protein with AN1-type Zinc finger
cgd2_4190	11.2569049730585	5.4433205071272	4.61735962158416e-09	DEXDc/HELICc domain containing protein
cgd8_5370	52.1983774544457	5.44181219487115	3.79831349680501e-31	Uncharacterized protein
cgd5_2790	522.523551781705	5.34860443138203	4.29776542477361e-237	Katanin p60/fidgetin family with AAA ATpase
cgd4_500	54.8737958810524	5.28331064978306	1.60875327443833e-36	Oocyst wall protein 7
cgd5_2400	2.96220179311475	5.21562706166657	3.37405436055086e-05	UbiB domain containing protein
cgd5_783	1.57669286711995	4.96272537835685	0.000239430333926557	Uncharacterized protein
cgd6_1110	30.4657713404602	4.91221843569634	9.65752086449287e-26	Uncharacterized Secreted Protein
cgd8_920	24.0763446137611	4.85803122325951	3.72387168100534e-16	UDP-glucose 6-dehydrogenase
cgd1_1260	31.6856639016706	4.82956770192033	3.61016752506409e-24	Uncharacterized protein
cgd7_353	1.35851883416573	4.70231729125187	0.00122307134680378	Autophagy-related protein 16
cgd7_4080	122.7119337581	4.67099434809479	2.0532644037055e-74	Thioredoxin
cgd6_3030	17.6952754508899	4.66218522047425	1.47410174405049e-14	Regulator of chromosome condensation 1/beta-lactamase-inhibitor protein II
cgd8_470	2.09687840669418	4.65327431527443	0.000403363907386966	MRG domain containing protein
cgd6_3763	1.87241532852336	4.60277261536219	0.000448851247442091	unspecified product
cgd6_5450	59.7459183663054	4.60152450492128	4.80212673279881e-44	ABC transporter
cgd2_3010	169.632030345415	4.53622210721224	1.83869655744065e-128	N-ethylmaleimide-sensitive factor (NSF1)-like AAA Atpase
cgd6_4200	169.169338460819	4.50866808391127	9.51080179924008e-108	Serine/threonine-protein phosphatase
cgd8_4745	1.35712349488681	4.46915522193408	0.000680931939158312	unspecified product
cgd6_3240	56.9325786586658	4.4449293256278	3.78290177254292e-43	Gpi16p/PIG-T/SPBC1604.15 family glycosyl phosphatidyl inositol
cgd2_1250	47.7116832909061	4.42804834851233	2.83540337322032e-37	MCM domain containing protein
cgd6_5440	647.16998973496	4.40006399256121	5.71422266182122e-208	Uncharacterized protein
cgd8_3120	175.539179366669	4.39171759679573	4.68274521970079e-105	Uncharacterized protein
cgd7_4820	12.5286713548569	4.37852453484969	2.77667656240389e-11	Uncharacterized Protein
cgd3_490	325.721670532639	4.35770345244037	2.1295811961169e-223	GDP-fucose transporter
cgd1_1230	64.5404155763593	4.32586829744119	1.5428963637482e-55	Signal peptide region containing protein
cgd2_1600	16.6858505594119	4.32122876587393	2.36250113056897e-15	MCM domain containing protein
cgd2_3030	108.227154291759	4.31342593071048	8.87451599336795e-88	Uncharacterized protein
cgd1_490	14.5720183104978	4.30212055767765	2.03356864892252e-12	Uncharacterized protein
cgd6_5170	116.697949349544	4.30059533869648	8.14732776796008e-59	Protein kinase-like domain containing protein
cgd6_1510	44.7233417126176	4.30032502468221	4.19468813572013e-35	Uncharacterized protein
cgd6_4140	14.6297897007308	4.29666085848921	7.85889139852365e-14	Kinetochore protein Ndc80
cgd8_2380	91.2746272806223	4.29501201945604	2.93620932819831e-68	CDC45-like protein
cgd6_2570	73.6148568410968	4.26526113559711	1.39936191662248e-59	MORN domain repeat containing protein
cgd8_1530	341.127634701021	4.25891410719295	6.42696379810261e-162	Ubiquitin carboxyl terminal hydrolase domain fused to a MATH domain
cgd8_240	43.1873507678531	4.25070057796737	7.96043044449633e-35	Uncharacterized protein
cgd6_5420	191.266629028886	4.24536323157488	3.27771719874434e-87	Uncharacterized protein
cgd8_5080	9.31816057054309	4.23525804020392	8.85667910593796e-09	Uncharacterized protein
cgd1_1220	131.35635095801	4.22959119974346	6.36431163023888e-103	Serine/threonine-protein kinases
cgd6_1710	71.096770783053	4.22870377743712	1.75861348853567e-54	Zinc finger, Mcm10/DnaG-type containg protein
cgd1_2290	267.983304359983	4.22581488127771	9.83355718880186e-158	Uncharacterized protein
cgd6_660	66.8147814728416	-4.20565619458882	1.34230230736982e-50	Secreted pepsinogen like aspartyl protease
cgd2_740	46.7805663387884	4.20386275344164	6.43838340879228e-34	Dynein light chain type 1/2
cgd8_1540	8.34149619476229	4.18848759733016	2.598555144916e-08	Uncharacterized Protein
cgd3_960	80.5818129041712	4.16586480696373	3.91204395942636e-57	Uncharacterized protein
cgd7_4180	47.9394649163239	4.1570244259833	1.80122933676955e-30	Clathrin adaptor complex small chain/Longin-like domain containing protein
cgd3_220	54.004341424967	4.14439636804137	1.79650134975595e-41	Uncharacterized protein
cgd7_270	94.0536353400422	4.13624838381979	1.27619346717745e-64	AD/NAD(P)-binding domain containing protein
cgd5_4540	936.411781112611	-4.11357050760558	0	Aspartate--ammonia ligase
cgd8_980	4.91761383239082	-4.1089623983691	9.59772256527474e-05	EF-hand domain containing protein
cgd7_1250	3.60690021673437	4.10082955877156	7.93312016105859e-05	Uncharacterized protein
cgd6_2950	1287.46261284547	4.09348539290988	1.66044797892499e-167	Uncharacterized Protein
cgd1_430	272.977372485324	4.08569497786052	6.03220430374037e-156	emp24/gp25L/p24 family/GOLD domain containing protein
cgd8_330	39.06517756959	4.07198376047485	2.7996720014515e-34	Uncharacterized protein
cgd7_4490	213.153163001438	4.05954641217049	1.77283900524831e-124	Uncharacterized Protein
cgd1_1190	2.91717098382713	4.05648318239196	9.72676842519241e-05	Uncharacterized protein
cgd7_770	10.9222536095398	4.05407992886488	5.63145408834765e-11	LuxS/M16 peptidase-like Metalloenzyme
cgd7_4240	60.1843415857173	4.04996237362909	9.74299510969008e-45	Prohibitin
cgd2_3040	40.6688312130138	4.04206157683575	8.23177320923105e-35	Uncharacterized protein
cgd7_4713	14.6564037391865	4.0330162555409	1.94682530507881e-12	Uncharacterized protein
cgd7_470	320.162333754223	4.02634084501707	6.72004481805533e-136	type 3 Malate dehydrogenase
cgd6_1623	111.193271255766	3.99403087832113	7.335257364105e-62	Uncharacterized protein
cgd3_3740	60.3638129002069	3.99127905654996	5.8141397069803e-43	p-type ATPase 2
cgd6_3660	29.9083118012134	3.97396912529958	3.297592136482e-24	F-box domain containing protein
cgd2_100	130.917604502785	3.96756498923151	3.29340486536975e-100	Uncharacterized protein
cgd8_4610	40.5835398875235	3.94649763331065	1.32143398159789e-36	NUDIX hydrolase domain containing protein
cgd7_40	33.9291346906639	3.89506523182235	8.15218033137707e-29	Protein kinase/EF-hand domain containing protein
cgd1_3800	22.1391768348786	3.88825617135757	6.78674631002456e-18	Uncharacterized protein
cgd3_1690	22.3353774300441	3.88727333817913	6.96379091321925e-19	Uncharacterized protein
cgd8_220	25.5285351370443	3.87912900129975	4.55965110903787e-22	Ubiquitin-conjugating enzyme e2
cgd8_660	17.2403780072406	3.86132559659004	7.08009378558817e-15	Uncharacterized protein
cgd1_1610	38.5654485114949	3.85238536905345	2.88177503305463e-30	Uncharacterized protein
cgd2_3050	252.890721069414	3.84626760171061	2.1817225507921e-148	Uncharacterized protein
cgd7_280	47.1146132617132	3.84017274728642	3.35638603129169e-43	Serine/Threonine protein kinase
cgd8_5290	156.559435203448	3.82356282714648	2.18101266800468e-88	Uncharacterized Secreted Protein
cgd1_390	21.4286363550427	3.81932835305367	1.68567347575849e-19	Uncharacterized protein
cgd2_680	334.490028128322	3.81109291167909	3.10986117632907e-89	Uncharacterized protein
cgd2_830	175.635680982424	3.80085008478753	2.54933144028245e-117	Uncharacterized protein
cgd7_1100	37.9378952486542	3.79753453384568	1.80334083993386e-31	Uncharacterized protein
cgd6_4730	6.24755791491318	3.78948047206582	7.53399646257883e-07	SNARE associated Golgi protein
cgd4_3090	293.868500032177	3.77259194548348	2.2976747119259e-163	Oocyst wall protein 6
cgd6_650	247.718547592813	-3.76596303126532	1.88175500572783e-169	Non-specific serine/threonine protein kinase
cgd8_4000	21.9194593295795	3.7616381300701	1.21783613899387e-16	cAMP/cGMP/EF-hand domain containing protein
cgd4_970	10.07280229492	3.75963093691212	4.27053166168483e-11	DNA replication licensing factor Mcm7
cgd7_4170	48.9203946382465	3.75355697339908	2.51656631005701e-35	Zinc finger, RING/FYVE/PHD-type domain containg protein
cgd5_3730	43.3943630765338	3.73468349458063	9.49705570848402e-33	Ankyrin repeat-containing protein
cgd6_3750	59.3979138442892	3.71072633281503	4.96189889611511e-43	Alpha amylase
cgd2_610	19.4153508976595	3.71001184070967	3.11208875648256e-19	Uncharacterized protein
cgd4_1300	123.344258077533	3.70438856879776	8.05877000353201e-89	Uncharacterized protein
cgd8_930	22.6237331285051	3.69563548745389	6.64413189604714e-19	Zinc finger, RING/FYVE/PHD-type domain containg protein
cgd6_1030	97.4348483733896	3.67981545457419	7.45458905538509e-22	Uncharacterized protein
cgd1_870	999.911384518295	3.67978235344493	0	Peptidyl-prolyl cis-trans isomerase
cgd3_3510	25.5786349380843	3.66558053246651	1.4522561895264e-24	Uncharacterized protein
cgd3_1800	38.8941236168649	3.6624380739381	7.57986346626622e-32	Major facilitator superfamily
cgd8_1640	27.7326255191772	3.6578799497225	4.23039733185078e-24	PRA1 family protein
cgd1_2990	34.9135672907318	3.64387846618303	6.0034241940152e-25	CGI121/TPRKB
cgd7_1850	173.42203430066	3.63286052227821	5.64209943722799e-103	Structural maintenance of chromosomes protein
cgd6_4700	52.0743731703673	3.62227048513688	6.64157480712246e-35	ATP-binding cassette, ABC transporter-type
cgd1_3030	93.4161219545768	3.61625383035681	1.40705074070218e-68	Uncharacterized protein with WD40 repeat
cgd6_4210	849.76032653	3.61606598721974	2.52150549475247e-287	Kinesin motor domain containing protein
cgd5_410	3.29013573961928	3.6144846018768	0.000123013422735959	Rad51
cgd2_1260	15.493354729124	3.61339738394977	2.71568345882019e-16	Uncharacterized protein
cgd6_1060	59.894617618492	3.57681913284368	1.43809746779231e-44	Protein with spectrin repeats, CG12008-like
cgd5_570	5.50968020146121	-3.57588324656763	7.40255621778731e-05	Uncharacterized protein
cgd3_1280	15.9954315816578	3.57322940049536	8.09104421450832e-14	Uncharacterized protein
cgd3_3140	87.1461121308784	3.57253606341875	7.98441992731492e-59	Uncharacterized protein
cgd1_1540	536.981031036351	3.56864712100749	2.2185903026572e-230	Dynein intermediate chain
cgd2_3080	11.871299709923	3.56676816808632	5.2288047524836e-09	CpTSP10 protein/Kringle domain containing protein
cgd2_4210	25.6939861100141	3.56009477996462	1.94468729186653e-18	Uncharacterized protein
cgd7_870	9.949042480182	3.55751666793305	1.84575142992798e-09	Uncharacterized protein
cgd8_200	237.382906432016	3.55505714474111	1.31381689246261e-140	Uncharacterized protein
cgd6_3350	7.68619741141169	3.55171110755235	1.47258798294764e-07	Uncharacterized protein
cgd5_2770	45.9444309622667	3.54282449079093	1.1999581835163e-38	ARF/SAR type Small GTPase superfamily ARF/SAR type
cgd3_1840	44.1092478970213	3.5382862387946	9.31662537419991e-35	Uncharacterized protein
cgd8_2210	2.96908802455801	3.53186344397635	0.000184574858815609	Regulator of chromosome condensation RCC1
cgd2_60	509.862183876461	3.53098736742623	1.02443669244145e-241	ABC transporter
cgd1_1400	61.5153699747039	3.53043718346199	1.61650525679779e-45	Uncharacterized protein
cgd1_200	40.4970448660657	3.52051383374263	5.04313078667505e-32	ADP-ribosylation factor family
cgd5_2290	126.171978508742	3.51808144512396	1.5066959820317e-72	Uncharacterized protein
cgd2_3060	282.201758287004	3.51486889881404	1.20011077463855e-146	Uncharacterized protein
cgd3_2590	86.4460489879556	3.51236318848131	1.09448827635875e-60	Kinesin-like protein
cgd8_1420	34.17611015225	-3.5015357740271	2.09624258963891e-24	Secreted Glycoside hydrolase superfamily 31
cgd3_1140	120.848609037775	3.50068808788784	2.3765685797484e-77	Uncharacterized protein
cgd1_493	3.36420482744673	3.49955611131847	0.000143225496655444	Uncharacterized protein
cgd5_1410	318.550134223311	-3.48920510576097	2.20213152373496e-149	Transcription factor 25
cgd6_260	4.07132612775191	-3.48573379500279	9.2895624068315e-05	Diacylglycerol acyltransferase
cgd2_700	132.781748520638	3.4819195531366	3.62998330039784e-107	PMS1/MutL family ATpase
cgd7_4430	14.0013114145045	3.47826123236666	6.81323480426425e-12	Uncharacterized protein
cgd6_690	62.9359832623817	3.47670599517574	3.86071990085133e-42	Ribonucleotide reductase small subunit
cgd5_4580	780.600654462819	-3.47660347568192	0	Uncharacterized protein (MEDLE gene family)
cgd8_1080	10.4026951064551	3.47574997481637	2.34150253704702e-09	STXBP/UNC-18/SEC1 syntaxin involved in golgi transport
cgd7_5190	66.8820420579485	3.46850978287476	3.96389204981861e-48	Uncharacterized protein
cgd2_1890	104.19877672992	3.45210922755222	1.59812241884224e-63	Uncharacterized protein
cgd8_4230	38.0627211939433	3.44023238138227	5.79252173616514e-25	Glucose-methanol-choline oxidoreductase
cgd8_390	117.438842660019	3.42597295928828	0.000700338182836408	Protein phosphatase inhibitor 2
cgd1_3660	17.0904999567992	3.41948903241225	6.98248482539939e-15	PITH domain containing protein
cgd4_2730	538.805605552285	3.41939898622564	7.524631237414e-210	Uncharacterized protein
cgd1_1550	318.823405125047	3.40638489282947	5.49034755766084e-163	Uncharacterized protein
cgd7_50	1.96305294492157	3.40200722539074	0.00112460264225153	Uncharacterized protein
cgd2_320	94.370323132672	3.4013420525518	3.41700786997456e-63	Activator of Hsp90 ATPase homolog 1-like protein
cgd2_30	399.20062846669	3.39849730602921	6.00078513264044e-176	Cysteine desulfurase/selenocysteine lyase-like PLP dependent transferase superfamily protein
cgd3_1710	39.522904880409	3.3984432040791	3.93983228484999e-31	Uncharacterized protein
cgd8_2360	113.339107784681	3.39464288583712	5.83196991672478e-75	Romo1/Mgr2
cgd6_4090	8.76257638391081	3.39340241140094	2.76668094110399e-08	Uncharacterized protein
cgd3_210	783.508053098482	3.39306473872591	0	Uncharacterized protein with Tetratricopeptide-like helical domain
cgd5_2580	73.7990667440558	3.38983696828189	1.36402217620272e-52	Uncharacterized protein with C2H2-type Zinc finger
cgd1_2490	588.508230621832	3.3894588210081	1.01660740368747e-296	Proteasome subunit beta type
cgd8_4690	143.933408357071	3.3820727320056	1.63928355194532e-86	Uncharacterized protein
cgd2_3240	90.4918376426849	3.38138201588416	3.1378620975639e-65	Arf GTPase activating protein
cgd3_3560	21.6511193571704	3.37774450627421	4.83708536273815e-16	CorA family mitochondrial membrane protein
cgd8_4470	183.42806898387	3.37116379601535	8.20298254832483e-85	Sec23/Sec24
cgd5_3370	157.129108419637	3.37103600118609	3.43035845396146e-88	Uncharacterized protein
cgd6_5160	35.553128047523	3.37020051284485	1.80597993121161e-21	Microtubule-binding calmodulin-regulated spectrin-associated protein
cgd2_2840	176.890787044683	3.36873903740027	2.61550425209003e-116	Pleckstrin homology domain containing protein
cgd8_2150	24.3968244056565	3.36730959537317	1.97667998379941e-21	Proliferating cell nuclear antigen
cgd6_3170	228.233147702587	3.35871233952863	2.78396366145232e-34	Sel1-like repeat containing protein
cgd1_3790	87.4692044693375	3.35737601465986	7.10469531883146e-67	Uncharacterized protein
cgd5_3810	3.07610110296186	3.34966374909562	0.000403363907386966	Uncharacterized protein
cgd7_3980	282.626637333017	3.34849152200879	2.89645444446044e-110	PX/WD40 domain containing protein
cgd3_1240	57.9636247619849	3.34519765809004	8.49585841173323e-40	Uncharacterized protein with WD40 repeat
cgd6_5280	225.598709176943	3.34279390189284	1.55863669200202e-136	Uncharacterized protein
cgd8_3910	97.3112080401743	3.34221783103627	1.61962772526443e-67	Major facilitator superfamily (MFS) domain containing protein
cgd6_1400	68.0204630165084	3.33514061143455	3.49223862528195e-34	Uncharacterized protein
cgd6_2740	101.31259113491	3.33433717190435	2.13355546469892e-73	RNA recognition motif domain containing protein
cgd2_1940	8.82417857735066	3.33156611354601	9.08993889079934e-07	RAB6 protein
cgd7_3860	14.8076189373785	3.32948179848115	2.07440780318197e-12	Uncharacterized protein
cgd5_4360	842.928772931819	3.3263749143186	1.43857786760384e-38	Uncharacterized Protein
cgd3_4360	11.7499158114803	3.31846000580533	9.66776507749045e-11	Uncharacterized protein (FLGN gene family)
cgd8_5070	5.46347721787498	3.31649039091282	2.48409057662122e-05	Trafficking protein particle complex subunit 2
cgd5_2300	49.1595749887565	3.30622893343086	1.5775555994159e-34	DAD/Ost2
cgd3_1120	1987.40179773748	-3.29397336587347	0	Myb-like DNA-binding domain containing protein
cgd1_510	74.7771366207146	3.28867936379534	1.53512216919582e-46	Uncharacterized protein
cgd7_1210	36.8337929264885	3.28809526772741	1.41326368970355e-26	Uncharacterized protein
cgd5_4250	34.902115770622	3.28747245308018	2.91171043269755e-28	Uncharacterized protein
cgd4_3733	54.8936185113494	3.28064527579255	7.94529678908471e-36	Uncharacterized protein
cgd6_1540	35.1266216879155	3.2796692739056	6.50762783765992e-22	Histone RNA hairpin-binding protein
cgd4_3040	1003.39860028229	3.27802653333299	2.3434387795139e-132	NifS-like protein cysteine desulfurase/Pyridoxal phosphate-dependent transferase
cgd6_4100	9.67739606652214	3.27172576962012	2.97702134586054e-08	Uncharacterized protein
cgd7_5150	530.881352512371	3.27022624732032	1.8183398019492e-226	Chitin-binding type-2 domain containing protein
cgd2_2980	480.648158618257	3.26935520131798	1.15250611375561e-244	Uncharacterized protein
cgd4_2600	176.429688540188	3.25549366238828	1.67927995447229e-112	UDP-glucose 4-epimerase
cgd6_1670	196.306658713922	-3.25092977061528	6.14878361734737e-100	GTP1/OBG GTP-binding protein
cgd1_900	3.15737639892979	3.24942541579872	0.000424331615909778	Uncharacterized protein
cgd5_2050	145.326850180749	3.23929003245461	1.56491226301909e-87	SMAD/FHA/Forkhead-associated (FHA) domain containing protein
cgd8_1630	25.8475361934217	3.23283454268384	1.36892026301252e-22	GINS complex subunit Sld5
cgd4_3680	155.707691918496	3.22928616091542	8.48599660865695e-96	Uncharacterized protein
cgd6_4250	78.1629715430598	3.22842898464463	1.99044690733689e-51	Conserved oligomeric Golgi complex subunit 7
cgd6_4820	1.00035177933755	3.20637414525022	0.012579883988149	Uncharacterized protein
cgd2_1480	454.658971346126	-3.2018257427095	5.72106344427095e-206	Splicing factor U2AF U2 SnRNP auxiliary factor large subunit
cgd8_4140	5.35787669552565	3.19172647745056	2.05700120664842e-05	ELM2 domain-containing protein
cgd6_2793	5.91970673524445	3.19064516799497	2.26734789560021e-05	Signal recognition particle SRP14 subunit
cgd5_700	2803.0412549875	3.1897347180619	5.90187290292224e-184	RNA recognition motif domain containing protein
cgd7_3400	71.5072315589408	3.1874883283172	5.56540248701202e-46	Uncharacterized protein
cgd6_3940	99.0761953961118	-3.17819945195272	3.5141598890897e-60	Uncharacterized protein
cgd8_4020	189.053422243174	3.17711324903248	1.38468105023078e-101	Uncharacterized protein
cgd7_880	24.4011522372804	3.17482949178025	1.16631974935419e-20	eIF-3A like translation initiation factor that has a WD40 repeat-containing beta propeller protein
cgd5_400	44.0569598309376	3.17132396109874	1.87442892669441e-32	Histone-lysine N-methyltransferase
cgd4_4280	44.4118807870263	3.1657802870957	2.27071534787563e-30	Gamma-tubulin complex component protein
cgd5_2570	152.101342766804	3.16526413558827	4.28813703420547e-85	Uncharacterized protein
cgd8_5020	6.63648586125176	3.15774997826349	2.48615385014742e-06	Carbohydrate binding module family 20
cgd8_3950	48.6864356923322	3.14664223124203	2.0607618275607e-32	MutS like ABC Atpase
cgd1_860	61.8627334503129	3.1453912551319	4.63035144376116e-45	Ubiquitin domain containing protein
cgd8_3360	133.631848374503	3.14338595177336	4.86470593977336e-79	Mini-chromosome maintenance complex-binding protein
cgd7_1970	39.3343195097315	3.139196403862	2.62674271505141e-26	NPL4 Nuclear pore localisation protein Npl4 /Ubiquitin-like domain containing protein
cgd1_3120	151.325654261713	3.13562550508316	3.20888118012071e-96	Condensation domain containing protein
cgd2_490	139.392905242503	-3.1317588011491	4.24555616389886e-97	Uncharacterized protein
cgd8_2700	221.264183802816	-3.12542591612414	2.90955549765573e-118	FAD-binding domain containing protein
cgd8_2370	268.825753849521	3.12411216624757	4.29326423090076e-154	Adenosine kinase/Carbohydrate kinase PfkB
cgd1_2980	57.7244000170765	3.1229623330758	6.55028435449041e-42	14-3-3 protein
cgd8_1113	88.1699624014393	3.12214406223579	1.64908082186742e-49	unspecified product
cgd5_4370	29.9000397080255	3.1201087274203	1.47783945364416e-20	Peptidase S9 prolyl oligopeptidase
cgd3_3170	83.0077577892333	3.11969318519893	4.32423544413699e-54	Replication factor RFC3 AAA+ ATpase
cgd7_750	105.052236845073	3.11649768512743	8.46765341818175e-75	Uncharacterized protein
cgd5_2680	21.3871228235441	3.11511901272905	6.174778278897e-17	Uncharacterized protein
cgd1_3010	19.6933624472573	3.1117111666048	1.06435208160911e-14	ER lumen protein retaining receptor 1 KDEL recpetor 1
cgd6_5240	61.269181700085	3.10992327917682	6.73441415992009e-42	Serine/threonine-protein kinase
cgd7_4450	265.616219486337	3.1091800957141	2.52919140217969e-133	Elongation factor EF1-gamma (Glutathione S-transferase family)
cgd1_440	83.0341774013062	3.10659618040365	8.99122113755414e-66	Signal peptidase I
cgd6_290	11.7642915996928	-3.10468026090134	1.19675471414927e-09	Uncharacterized protein
cgd5_2450	14.9739962509353	3.09657151177155	5.31295420786728e-12	Uncharacterized protein
cgd4_2460	8875.30771138732	-3.09625859547465	0	Uncharacterized protein
cgd8_5220	0.933642372032123	3.09622344755009	0.0136329827028957	OST3 / OST6 family, transporter family
cgd7_4010	24.0794566481783	3.09524243759512	1.90542433091766e-17	Regulator of chromosome condensation 1/beta-lactamase-inhibitor protein II
cgd2_3840	509.659231520276	-3.09413660408304	3.89600060946087e-142	Uncharacterized protein
cgd5_3380	13.3163273956067	3.09162912257008	1.49693062649413e-10	Signal peptide, Kazal domain containing protein
cgd1_500	7.98104913934691	3.09083682131681	9.49221897231666e-08	Exonuclease V
cgd4_1460	2.62551791010196	3.07579631216681	0.00104034331280535	Uncharacterized protein
cgd5_253	119.256559575381	3.07530085232779	1.14149675709807e-51	unspecified product
cgd1_1390	38.3357159858525	3.07250494206705	5.13072837487895e-26	Uncharacterized protein
cgd1_1380	38.7447046511659	3.07116132514547	5.67648743262519e-29	Palmitoyltransferase
cgd1_2850	43.8327389174709	3.0681965562551	3.05866417426727e-31	Protein kinase domain containing protein
cgd2_3850	8.21403591606055	3.06571114435833	6.61875263677732e-07	Formin Homology 2 Domain
cgd1_2480	651.42995550983	3.0638326041071	7.53405680533657e-216	Actin family
cgd6_590	109.127819759727	-3.06315386983928	1.52693191430255e-57	Vacuolar membrane-associated protein Iml1
cgd6_3730	249.758767549709	3.06162999358542	3.43910173653812e-78	Signal peptide, Peptidase S8/S53 domain containing protein
cgd1_1130	6.2980775420108	3.05983412048712	1.53079040893778e-06	SF-assemblin/beta giardin domain-containing protein
cgd7_1090	11.7650808122365	3.05569029427692	3.25318964511874e-05	Nuclear transport factor 2 domain containing protein
cgd2_4180	38.8502590485318	3.0548499619354	1.1079405804372e-24	Uncharacterized protein
cgd8_4930	17.5119166608021	3.0523460558453	6.44797149044832e-14	DnaJ domain containing protein
cgd2_2850	20.9225238362479	3.0499892000657	7.33558886970078e-15	Uncharacterized protein
cgd3_970	84.4232434463275	3.04968441311253	9.69258467109131e-55	Uncharacterized protein
cgd4_2385	2.88140542228623	3.04148331745704	0.00114231602613918	unspecified product
cgd3_1700	36.0444418368936	3.04130980846606	3.13727026490706e-27	Uncharacterized protein
cgd1_3583	31.1219200233871	3.0366339109625	1.30179776352109e-17	Uncharacterized protein
cgd8_2530	32.1257259328507	3.02471827851423	4.15761992532933e-25	Sushi/SCR/CCP domain containing protein
cgd6_3770	36.7440182629029	3.02356456901229	7.27408781943601e-25	Uncharacterized protein
cgd1_2790	15.7875337907688	3.02344569365089	9.46802913990627e-13	Ubiquitin-fold modifier 1
cgd2_3970	13.68346998277	3.01578648405948	1.82979456183347e-10	RNA recognition motif domain containing protein
cgd7_4680	29.1439435912388	3.00871688352258	1.02741348873383e-23	Uncharacterized protein
cgd3_770	48.4279785453155	3.0070818325896	4.67253766696788e-34	ULP1 like protease
cgd1_3250	509.822438530641	3.00213976988528	2.48781333453699e-171	Uncharacterized signal peptide-containing transmembrane associated protein
cgd2_40	328.435438518414	3.00100909285488	2.5451154403699e-128	AP endonuclease 1
cgd8_3070	25.6174835755769	2.99942713893268	2.50880173132064e-22	Serine/threonine protein kinase
cgd8_2430	40.2654744695499	2.99813848481881	8.65839285062087e-29	Serine/Threonine protein kinase
cgd7_560	5.18152016147747	2.99722626318196	5.43135013993224e-05	Uncharacterized protein with WD40 repeat
cgd2_2450	407.516602117965	2.99389532492423	5.62190286808652e-169	Uncharacterized protein
cgd2_3310	164.149587333353	-2.99169174559889	1.26248788864448e-79	Uncharacterized protein
cgd1_3470	5.48543490252469	2.98942809685152	1.34348670558684e-05	Forkhead-associated (FHA) domain containing protein
cgd3_3720	1.09072610882502	2.98739475268547	0.0123381678497884	Uncharacterized protein
cgd3_80	17.7984310054595	2.9860259307036	1.10246121091245e-12	Adenosylhomocysteinase
cgd5_1680	55.3536545649087	2.98373344407224	8.73816755536593e-43	TOG domain containing protein
cgd7_550	12.0804893302142	-2.98340091721671	2.78132885611099e-10	Uncharacterized protein
cgd8_2730	21.6820183071926	2.98102693438314	3.97142760276794e-15	Zinc finger, RING/FYVE/PHD-type domain containg protein
cgd5_50	308.224502204759	2.98010051745561	2.7197176732553e-133	Uncharacterized Secreted Protein
cgd2_1470	257.364432607756	-2.97959182258105	9.33436065088654e-134	Uncharacterized protein
cgd3_2020	53.3058878836611	2.96928928397523	5.6905015369325e-36	Protein phosphatase 2C
cgd8_1750	27.1781557410127	2.96876691390517	8.17169702332741e-18	Uncharacterized Secreted Protein
cgd7_990	184.268540187157	-2.96171113452605	1.29781435807489e-100	Uncharacterized protein
cgd5_3110	697.306211527678	-2.96117423955655	1.64204812573915e-127	ATPase, dynein-related, AAA domain containing protein
cgd7_410	104.17922118251	2.95270499078935	1.879043317733e-53	OST-HTH associated domain containing protein
cgd5_2160	159.296534788951	2.94865301978072	6.95149307413504e-90	EF-hand domain containing protein
cgd8_4700	113.256664195461	-2.94540115793369	3.13945279950127e-67	Serine-threonine/tyrosine-protein kinase
cgd7_4810	470.252133400091	2.94047343849057	2.45753949165019e-176	Fibronectin II collagen-binding/PA14 domain containing protein
cgd5_3210	2.72927834797634	2.93871202948028	0.00135581304139936	Uncharacterized protein
cgd2_440	177.348753844279	2.93697234633534	2.42081408400653e-111	Signal peptide containing protein
cgd4_2610	158.624644412683	2.93650905315559	7.38628477476124e-45	unspecified product
cgd8_4740	53.5065499059879	2.93524505744838	6.5711396043616e-34	4'-phosphopantetheinyl transferase
cgd8_4950	60.2813919977057	2.93255890417407	8.01288226715454e-38	RecQ4 SF II RNA helicase
cgd8_70	204.195973289331	2.93233619749679	4.86767246807701e-119	Calcineurin-like phosphoesterase
cgd3_150	4.14467238259406	2.93093400446728	0.000413140438573198	Uncharacterized protein
cgd1_1510	4.31847247828951	-2.92315691728041	0.000116910691659711	Signal peptide region containing protein
cgd1_2370	118.303397802699	2.92025925621276	1.03018865143077e-55	Mitochondrial carrier domain containing protein
cgd7_2660	1073.28809957951	2.91998914844379	0	Rad24/Rad17/Rf-C activator 1 AAA+ ATpase
cgd5_1020	83.6112829121736	2.9199262014323	1.88335250303713e-49	Magnesium transporter NIPA
cgd8_3350	69.1299320177482	2.91989231949149	7.37410708591331e-43	Oocyst wall protein 4
cgd7_1653	25.9963213002934	2.91398754705782	2.14497517102254e-14	Uncharacterized protein
cgd2_710	104.917900434901	2.91313098129718	1.25951544597826e-55	Predicted protease
cgd2_3630	46.0900071922897	2.91266426905287	6.05199063769884e-34	Uncharacterized protein
cgd3_1310	14.6791081488239	2.91138341143541	1.52335893562182e-13	UBX domain containing protein
cgd8_420	15.6520695741075	2.910814878687	2.22813561612428e-11	Uncharacterized protein
cgd7_330	44.9114088252323	2.90708701055242	3.39192190888757e-32	Endomembrane protein 70 Nonaspanin (TM9SF)
cgd7_3633	141.949012588767	2.90632957844086	4.23833122923163e-51	unspecified product
cgd7_1200	417.751098117077	2.90282133016465	6.9029385154039e-193	Cyclin
cgd2_750	171.426296955831	2.8979164252658	4.28709904917953e-90	WD40 repeat containing protein
cgd7_4093	0.751260364163171	2.89403793620164	0.02194261267255	unspecified product
cgd8_3880	62.7776459278419	2.89365913521779	2.54834293707276e-28	Acyl transferase/acyl hydrolase/lysophospholipase
cgd2_600	477.881461459384	2.89107874762946	7.44553943103545e-233	T-complex protein 1 alpha subunit
cgd5_2820	2.16297096836709	2.88570780013929	0.00349071242176802	Uncharacterized protein
cgd8_1780	611.891919111872	2.88565929243031	1.62897931307578e-169	Uncharacterized protein
cgd7_5200	37.9769087636544	2.88110368974226	1.70235389434318e-21	Uncharacterized protein
cgd5_2130	294.477689122543	2.87849361994876	3.18901233056169e-114	Regulator of chromosome condensation 1/beta-lactamase-inhibitor protein II
cgd1_3033	27.4325048533664	2.8783021951419	3.21452931766029e-17	Uncharacterized protein
cgd3_4340	12.8646715074637	2.875936970098	7.21841539409423e-09	Uncharacterized protein
cgd2_3940	41.5078493545099	2.87495121432682	5.97465631355911e-28	fatty acid binding protein
cgd6_1560	462.963396091523	-2.86749256288324	1.71211225191266e-220	CWC16 protein
cgd7_5020	65.5725792544015	2.86553331512911	6.21529674541305e-45	Ubiquilin
cgd4_990	1.71694888207248	-2.86432428927066	0.00392111956047581	Serine/threonine protein kinase
cgd6_50	46.1516392963595	2.8640030388197	6.85378637377188e-31	Uncharacterized protein
cgd6_450	297.722662726816	-2.85896039193152	6.02649585642883e-132	Uncharacterized protein
cgd5_4560	37.4061195658051	-2.85735142640604	6.20221922251683e-28	Tryptophan synthase beta chain
cgd1_3340	722.727493213153	2.85505488573391	1.1681608678799e-178	HAD-superfamily hydrolase subfamily IIB
cgd7_5100	1463.78773332976	2.8525393951062	3.3997757185338e-229	Thioredoxin
cgd3_1770	210.247414067052	-2.84995717453257	4.81697973213297e-115	Uncharacterized protein
cgd8_1440	606.377654436097	-2.84806207370232	3.52751282730358e-190	Triose-phosphate Transporter
cgd6_730	5.32924746926513	2.84701098094357	4.25810115204505e-05	Condensin subunit 1/Condensin-2 complex subunit D3
cgd8_3440	457.667973468667	2.84067590063837	2.50336930470208e-184	Uncharacterized protein with Armadillo-like helical
cgd1_1180	31.4533760039155	2.83970537452908	5.83322413895484e-21	RAD54 like SWI/SNF2 ATpase
cgd5_1000	74.5905520634826	2.8393363236565	4.85278428866257e-48	Uncharacterized protein
cgd8_2540	16.2155919176132	2.83919275530956	3.34102616003175e-12	Uncharacterized protein
cgd8_2060	647.059862797639	-2.83767994358485	2.40166545616994e-200	Uncharacterized protein
cgd3_190	60.9895118598556	-2.83426849981603	3.29631440591602e-32	Fibrillin/EGF-like calcium-binding conserved site-containing protein
cgd7_650	288.079738381983	2.82739714932471	3.36567468857157e-109	Cyclin-like protein
cgd6_4410	98.4983903152484	2.82678241651286	7.9599029467239e-58	DNA-directed DNA polymerase (pol2)
cgd2_2860	62.7914695221527	2.82660227608906	1.48631619428021e-29	Uncharacterized protein
cgd5_4600	125.156139910532	-2.82596675787454	3.05706874337033e-71	Uncharacterized protein (MEDLE gene family)
cgd6_2580	563.94583864846	2.82269818328862	6.15117779985456e-203	Uncharacterized protein
cgd2_1100	73.1361470079277	2.82110271763818	4.54419483099469e-40	MCM domain containing protein
cgd2_220	206.66108184044	2.80721736656746	1.13119318874709e-105	Transcription factor TFIIF
cgd4_490	372.446665974556	2.8059359601946	2.31684653158146e-137	Uncharacterized protein
cgd8_5260	13.2584742245601	2.80584882729684	2.41393853986451e-11	SRP54-type protein, GTPase domain containing protein
cgd1_3220	3.67914830007436	-2.80265675097542	0.000515875427829045	Erythrocyte membrane-associated antigen
cgd5_1110	339.629902977301	-2.79656258551163	3.80639643640132e-125	C2H2 finger domain containing protein
cgd5_2200	3325.44001879007	-2.79551817312578	0	RRM domain containing protein
cgd8_2140	14.8610517382307	2.79528464241276	0.00117512730766101	Uncharacterized protein
cgd2_1460	280.540542337598	-2.78843618309622	1.90177006457433e-124	SUMO-1 activating enzyme subunit 2
cgd8_3730	84.4425675088075	2.78526459235543	6.57514580947162e-48	Uncharacterized protein
cgd7_1350	216.082083077543	2.78376713260727	3.32553727948737e-110	Uncharacterized protein
cgd8_730	4.17903423040569	-2.78319247775808	0.000882950837773775	Modulator of levamisole receptor-1
cgd8_590	64.7299720239249	2.77819051022064	1.90411557743628e-45	alpha/beta hydrolase fold-containing protein
cgd1_2240	49.6744914769299	2.77485156009857	3.76525986727621e-25	Aspartic peptidase A1 family protein
cgd7_2990	20.8628330726229	2.77200538997224	9.8495699578778e-14	Inositol polyphosphate kinase
cgd5_1940	70.0181790162514	2.76472643373859	2.97990995024022e-46	Uncharacterized protein
cgd8_1160	209.122412415835	2.76383504552004	4.83095249056243e-100	Uncharacterized Secreted Protein
cgd1_750	86.8687772505122	2.7618333321332	2.21186844006076e-51	Dynein heavy chain
cgd6_950	13.3103880240203	-2.76013961855346	1.83421507166199e-11	CRAL-TRIO lipid biding/Sec14d domain containing protein
cgd6_5480	2.21072122948033	-2.75359767339625	0.00129801627104025	Uncharacterized protein (MEDLE gene family)
cgd6_4790	45.0968041640994	2.7527149124801	4.34928951927347e-32	Uncharacterized protein with B-box-type zinc finger
cgd7_1920	7.95086707902104	2.74810747396317	8.14724151883829e-07	Complex protein GINS subunit domain A
cgd8_4660	15.9065354311841	2.74551311859946	3.41100705566444e-13	Uncharacterized protein
cgd6_3900	61.3265547981629	2.74347621354059	2.61970784544515e-43	Uncharacterized protein
cgd6_1940	5.08838760998706	-2.74322958443269	0.000143521155055859	Origin recognition complex subunit 3
cgd6_2630	21.6909800416109	2.73759924204514	3.02703460861795e-16	Uncharacterized protein
cgd4_31	14.8797609893003	2.73507905193555	8.0125157745644e-12	Uncharacterized protein
cgd1_1250	132.678883485102	2.73163635422143	8.67932526663908e-72	Uncharacterized Secreted Protein (CpLSP gene family)
cgd7_920	413.993622499189	2.73056186611338	2.92516310988026e-110	N-terminal acetyltransferase A auxiliary subunit with TPR repeat
cgd8_3430	739.336095068174	2.72849005617916	1.10544249421916e-227	Peptidase M1, alanine aminopeptidase/leukotriene A4 hydrolase
cgd8_2920	12.0663551834704	2.72683260029963	1.66435607588169e-08	Vps60p /Vps20p/snf7 like protein
cgd6_1950	11.7948717334051	-2.7252837022921	5.46548342709622e-09	Ribonucleotide reductase
cgd2_3750	285.936344987613	2.72176110273044	8.88407507164648e-106	Uncharacterized protein
cgd6_460	129.691378059033	-2.71726782592602	1.76339279861175e-62	Uncharacterized protein
cgd5_3620	10.1937659028193	2.71617311809678	1.49468861960571e-09	BRCT domain containing protein
cgd7_4440	184.031503268182	2.71237512826169	2.40504374123585e-102	Glycosyltransferase 2-like
cgd2_1350	262.038216360661	2.71228776734417	8.94445012067449e-110	26S proteasome subunit P45/AAA+ ATPase core domain containing protein
cgd6_3780	51.1811718666119	2.71154136212147	9.56191909805342e-34	Uncharacterized protein
cgd8_3610	24.5157676387042	2.70952049516715	1.03539718990167e-17	Uncharacterized Secreted Protein
cgd4_1360	26.839729544249	2.70946335137677	4.90144221334369e-18	Zinc finger, C3HC4 type (RING) containing protein
cgd6_2640	45.8406928286211	2.70920169182661	2.37047034994908e-28	Major facilitator superfamily protein
cgd8_2310	7.68355354182155	2.70811694403506	1.58276248987233e-06	Uncharacterized protein
cgd6_3280	13.649146399479	2.70659649844663	9.64415596744664e-12	Glycogen branching enzyme (1,4-alpha-glucan branching enzyme)
cgd4_580	133.232141618203	2.70481444175289	4.46236414708596e-60	Enhancer of polycomb-like protein
cgd6_2770	682.557129669143	2.70204108519424	2.61808452051607e-154	Regulator of chromosome condensation 1/beta-lactamase-inhibitor protein II
cgd8_3980	3.6001140856579	2.70065750333436	0.000363456573424631	Uncharacterized protein
cgd2_2160	49.3446071779767	2.69822326174365	1.16767975302267e-30	ER membrane protein complex subunit 1
cgd4_4060	39.165106212164	2.69531273501692	1.04711616116636e-19	B-box zinc finger domain containing protein
cgd7_370	103.62357171705	2.69064352706281	2.80148587929358e-42	PhoPQ-activated pathogenicity-related protein
cgd6_2143	80.9489870572584	2.69030064679	1.74908095702733e-44	C2 domain containing protein
cgd5_1970	163.098305427424	2.68502786984315	7.14773285704364e-80	PH domain containing protein
cgd7_1260	75.8560353608756	2.68476656939037	1.79675095673731e-42	EF-hand calcium-binding /Protein kinase domain containing protein
cgd2_370	20.5769555970579	2.68167555712859	9.84011892140105e-14	ARM repeats containing protein
cgd4_3470	10.2204689292015	2.68092911801874	4.28192833144446e-07	Uncharacterized protein
cgd7_3770	138.831715396327	2.67384586837971	1.94725432185771e-71	Heat shock factor binding 1
cgd2_880	151.76843124305	-2.67169959395409	1.74474398120868e-74	Uncharacterized protein with RING-type Zinc finger
cgd6_3250	10.4459134906188	2.67061818131647	1.82343961468585e-09	Uncharacterized protein
cgd3_3350	2239.82886363631	2.67008303019421	5.48054144878805e-165	Uncharacterized protein
cgd2_470	855.397974300101	-2.6681320388326	8.23214921206738e-156	Uncharacterized protein
cgd3_790	138.506625798368	2.66528617130855	9.08852026117028e-72	Uncharacterized protein
cgd2_4330	22.4248717205709	2.66193531170191	3.48944918384152e-16	Trafficking protein particle complex subunit
cgd6_4600	93.8816294913886	2.65857721167036	2.59863216568241e-54	GPI-GlcNAc transferase complex/PIG-H component
cgd6_5330	4.93095945614868	2.65593346688332	0.000108072491724172	Uncharacterized protein
cgd8_1110	2.96082970444202	2.65487574312571	0.00212514092282826	ER lumen protein-retaining receptor
cgd3_3130	32.8707451550091	2.65214604121798	8.21103553037177e-18	Uncharacterized protein with Armadillo-type fold
cgd7_3440	314.842161141951	2.65068888710413	3.87886090417265e-118	Uncharacterized protein
cgd1_2380	390.71127862232	2.64951667813566	2.97943583721188e-170	Uncharacterized protein with WD40-repeat
cgd1_1210	543.832703255627	2.64888525989311	9.53005790084726e-157	Uncharacterized protein
cgd6_210	18.2257560623397	2.64556193896415	1.40583118374412e-13	Oocyst wall protein 9
cgd4_3060	6.27991722025591	2.64354644749737	8.59468283486091e-06	Uncharacterized protein
cgd4_2093	25.3156972246197	2.64347235585194	1.62947099880934e-13	unspecified product
cgd4_1090	1119.68411352837	-2.63799408558578	0	Pre-mRNA-splicing factor of RES complex
cgd4_2790	55.4610195395018	2.63761513256108	1.66010213452253e-33	CDP-alcohol phosphatidyltransferase
cgd8_320	50.291553422247	2.62147689464841	1.25361477244254e-28	Uncharacterized protein
cgd1_2010	505.425793773635	2.61813394803384	5.9476352518626e-110	Uncharacterized protein
cgd7_3330	71.8043896052048	2.61802805155498	3.00451763736209e-29	ELMO/CED-12 family protein
cgd6_200	127.560032540982	-2.61713954535652	1.94626038690182e-52	Oocyst wall protein 8
cgd5_4440	84.4118912647676	2.61622410508705	1.36234802025083e-45	Thymidine kinase
cgd4_250	297.163957415833	2.6137030223515	7.6950733065325e-121	Proteasome subunit alpha type
cgd4_2240	15.7725518124329	-2.61301901566157	1.76087642883818e-09	Uncharacterized protein
cgd4_2030	42.8237701045457	2.61054638421361	3.62822509561101e-25	Centromeric histone h3-like protein
cgd2_560	64.604261162478	2.60824349171469	6.72361088865042e-28	Uncharacterized protein with Armadillo-like helical
cgd8_1893	3.41481151293899	2.60618267353355	0.00150576972699055	Uncharacterized protein
cgd6_3740	60.4905074058188	2.60392234746752	6.51238546569521e-29	TRAPP I complex subunit 5
cgd7_1770	9.95697929273486	2.60124755380059	2.06789063207191e-08	Ubiquitin-related domain containing protein
cgd4_3270	313.596350379248	2.59608999686712	2.71797554279999e-142	Hsp70 protein
cgd1_3710	19.437301743497	2.59555852669363	4.72040410384485e-12	Acetyl-coenzyme A synthetase
cgd8_1690	2.37740388436716	2.59325428030738	0.00395932050873484	unspecified product
cgd7_3380	15.9083680604273	2.58934295165365	6.96318402177127e-11	Uncharacterized Protein
cgd6_3090	48.5213335313826	2.58860896979325	5.79326180297551e-33	Uncharacterized protein
cgd7_3800	481.548622826753	2.58455876124774	9.41771425747974e-174	Uncharacterized Secreted Protein (CpLSP gene family)
cgd1_3780	103.718661250294	2.58214340317314	7.0450209244923e-53	Uncharacterized signal peptide-containing protein
cgd4_3900	23.3304507197153	2.58160915739776	6.55929775643485e-16	Rab-GTPase-TBC domain containing protein
cgd5_130	12.7152367301706	2.57458111203681	7.80124881842865e-09	Ferlin like type II membrane associated protein with 5 C2 domains
cgd6_4920	256.717238326079	2.57379019699302	1.08739244823567e-96	Uncharacterized protein
cgd4_4010	34.8530772561724	2.57064026315138	4.30478966655475e-22	unspecified product
cgd3_320	42.9191448682507	2.56718393524605	1.35461820751803e-23	Myristoyl-CoA:protein N-myristoyltransferase
cgd6_2990	404.174628061521	2.56657257613107	1.51483681566826e-102	unspecified product
cgd7_5530	4.5535340136998	2.56252026087852	0.000212207898920343	Uncharacterized protein
cgd2_4040	481.158570788874	-2.55999339525296	8.94131120020599e-25	DEXDc/Helicase domain containing protein
cgd8_4890	4.97160579718569	2.55890873787586	0.000191884801305862	Uncharacterized protein
cgd7_5160	117.803263975031	2.55654520431481	1.28204061940661e-54	RNA recognition motif domain containing protein
cgd7_4390	516.408719771212	-2.55434342979218	2.76117569025802e-120	Eukaryotic nuclear movement protein nudC-like protein
cgd4_920	120.88727774695	2.55426705193913	1.44405302453287e-38	Histidine phosphatase superfamily clade-2
cgd4_810	22.341378730823	2.55232397299797	5.32812259420508e-12	UDP-N-acetylglucosamine pyrophosphorylase
cgd5_4040	3.21967479321786	2.5498820418693	0.00153686693904021	Uncharacterized protein
cgd8_4450	64.0915946562884	2.54810215869942	9.6588787157457e-30	Uncharacterized protein
cgd5_560	5.42464688533073	2.547977982071	0.000135871780204333	Uncharacterized protein with MYND-type Zinc finger
cgd4_3170	25.7093594397259	2.54711606204425	1.02445874471255e-17	Uncharacterized protein
cgd8_2040	22.4458452197893	2.54679601762455	2.68102344843476e-15	Potassium channel tetramerisation-type BTB domain containing protein
cgd5_1663	134.888242902672	2.54515640833775	4.51480426579192e-38	Uncharacterized protein
cgd5_1400	178.293715239682	-2.54500916337217	1.23941870965514e-73	Uncharacterized protein
cgd6_2070	75.1659087866582	2.54476972041856	1.39308746132661e-39	Clathrin/coatomer adaptor N-terminal
cgd5_3073	34.6310908131521	2.54331754610079	1.11847437640979e-21	Carboxylic ester hydrolase
cgd7_90	195.520886310182	2.54142009105961	3.93403186104265e-99	SLC26A/SulP transporter
cgd4_1450	119.241684409633	2.53726517404024	1.11257851327251e-53	Uncharacterized protein
cgd4_850	26.3905783325153	2.53353762302238	1.52459654895325e-12	Uncharacterized Secreted Protein (CpLSP gene family)
cgd4_2540	364.824761977105	2.53046936608375	1.84557073981977e-118	ClpA/B family/26S proteasome subunit P45
cgd7_4120	163.956865345758	2.52975182687914	6.26328686925757e-66	Glycosyltransferase 2-like
cgd8_1410	13.6327239316892	-2.52874120028773	1.52671204024501e-09	DNA primase large subunit
cgd4_2430	249.378424299484	2.52563393679001	7.01644763379956e-64	Uncharacterized protein
cgd8_5013	170.728930779746	2.52474539668734	2.21720749180434e-76	Uncharacterized protein with WD40 repeat
cgd1_5	1251035.31532693	-2.5245552012216	5.69561868710542e-08	unspecified product
cgd2_3300	7.41129351506993	2.52184815726788	7.36228458458362e-06	RecQ mediated genome instability protein N-terminal domain containing protein
cgd5_1310	53.9981252112065	2.51883599461759	6.7678307728959e-31	CS domain containing protein
cgd5_1360	615.835777518038	2.51410030593724	4.29028695561396e-88	Superfamily I helicase
cgd3_1980	73.7159985794971	2.50852689331452	8.52569068299615e-41	Uncharacterized protein
cgd7_4800	1044.97022168749	2.50711405402469	9.39676467883274e-100	Amino acid transporter
cgd7_240	78.3804343681831	2.50668265718901	2.84331065217923e-43	Uncharacterized protein
cgd4_1556	4.84810888105816	2.50653367631971	7.61506049485073e-05	unspecified product
cgd1_110	685.672844474553	-2.50084234340736	3.30484366255976e-154	Signal peptide region containing protein
cgd8_740	101.932756336096	-2.49993038103232	9.92761519323881e-53	Prefoldin like molecular chaperone
cgd5_3420	55.663905613928	2.4988166930008	9.41772355706838e-32	TSP1/LNR (Lin-12/Notch) repeat containing protein
cgd2_1880	85.8690027900224	2.49651012947494	6.71954306156215e-53	Protein kinase domain containing protein
cgd1_3820	1633.6691004319	2.49521834826529	9.33607965484663e-113	Uncharacterized protein
cgd2_1140	51.4189298905954	2.4934795426006	8.41490511655907e-29	Syntaxin
cgd6_3410	15.5981789348073	2.49327255205963	1.29699516295505e-11	Spc97 / Spc98 family
cgd2_1110	23.8447018184705	2.49015561736851	5.74819116126963e-14	Silencer-associated factor/Phospholipase D-like domain containing protein
cgd6_4540	0.540630197331553	-2.49004611171408	0.0272359925135041	Palmitoyltransferase
cgd2_2020	4.75130810487951	2.48817843433062	0.000155429965350798	Uncharacterized protein
cgd7_1910	132.807547969477	2.48510104443344	9.68192006554398e-59	Coatomer gamma subunit/ adaptor appendage/Ig-like subdomain containng protein
cgd1_2530	77.4148724858921	2.48423271015864	1.17724045953601e-37	TRAFAC type P-loop Gtpase with Kinesin motor domain
cgd8_1740	32.8352177436734	2.48410856779056	2.28238139137816e-22	Secreted GGC gene family protein
cgd4_2033	276.557684431716	2.4803885487746	2.77464088607288e-26	Uncharacterized protein
cgd2_3830	508.838118873187	-2.47907897386014	3.46536732892454e-197	Uncharacterized protein
cgd7_290	11.606380463053	2.47845400729588	7.84838626507227e-08	Rad21/Rec8-like protein
cgd6_3000	234.7801439701	2.47705245373692	2.16461953798676e-51	Ferredoxin-like protein
cgd7_350	4.50599159229993	2.47039087190478	0.000184375620085525	Uncharacterized protein
cgd7_2140	2.05389911857351	2.46833740829616	0.00469010903258342	Flap endonuclease 1
cgd5_4550	5.28313489305791	-2.46698637497959	0.000216494566346118	Uncharacterized protein
cgd8_5060	3.94966472970031	2.45770273688304	0.000411228200290573	Uncharacterized protein
cgd5_3880	125.668935058864	-2.45712929008772	3.81775223985292e-50	Uncharacterized protein
cgd3_2140	277.141478155885	-2.44993438877123	1.1894429524959e-87	Uncharacterized protein
cgd7_2330	32.0024410216438	2.44846995903868	1.72250330149511e-19	ARF/SAR type small GTPase superfamily
cgd2_2760	120.971775945025	-2.44841975720506	9.97017354029491e-53	insulinase-like peptidase
cgd6_420	144.788159607915	2.44702979356182	7.40852462874477e-74	Uncharacterized protein
cgd8_5400	111.98624923993	2.44575478792828	3.436313363205e-52	Uncharacterized protein
cgd1_150	1703.2086788734	-2.44381766651951	5.02390906754826e-221	Uncharacterized Secreted Protein (SKSR gene family)
cgd8_3560	1998.79581680974	-2.44140200454163	6.07388388889026e-146	Uncharacterized Secreted Protein (WYLE gene family)
cgd7_1500	34.7119894916065	2.43837542753931	1.2915134653993e-19	Histidine phosphatase superfamily clade-2
cgd7_4160	20.5237055964012	2.43362542061111	3.4872506875293e-15	Glycosyltransferase 2-like
cgd1_380	98.3043212217106	2.43185924651643	5.32634197887666e-41	Ubiquinone biosynthesis protein COQ4
cgd2_2000	47.7308369327743	2.43037223563445	1.77348473845383e-26	signal peptide/transmembrane domain containing protein
cgd4_3100	35.4242521676748	2.42710336393907	7.14677319634051e-24	Adenylyl cyclase class-3/4/guanylyl cyclase
cgd2_1240	43.4535453459137	2.42602154881849	3.8410354341008e-22	EH domain containing protein
cgd4_1170	40.529176105874	2.41651570677879	2.65252440943515e-27	26S proteasome subunit P45
cgd6_1500	44.7251237750587	2.41601751795404	9.65706488726136e-24	Cytochrome Oxidase subunit III
cgd6_3270	65.536860213341	2.41601509188177	1.00909498709588e-34	Rpn11/EIF3F/JAB1/Mov34/MPN/PAD-1 ubiquitin protease
cgd7_4060	238.42923253763	2.41560311835318	1.4476559179367e-104	Signal recognition particle subunit SRP72
cgd2_840	219.105428969966	2.41458638261602	5.19778797451776e-65	PIG-P
cgd8_2110	30.6215840751202	2.40843281619943	5.02263185347488e-19	MIR motif-containing 39-like glycosyltransferase
cgd5_320	447.665809226137	-2.4081421582099	9.48031966630913e-89	Phospholipase/carboxylesterase/thioesterase
cgd1_3330	1.63885121007607	2.40579905854887	0.00722838718683053	Uncharacterized protein
cgd7_4310	1675.18609167207	2.40509161917405	0	Cysteine-rich secretory protein, allergen V5/Tpx-1-related
cgd4_1980	56.7299058971083	2.40248593348716	1.38691046816528e-24	Rab-GTPase-TBC domain containing protein
cgd2_390	1267.95422185331	2.40036596399514	1.86596020268172e-53	Uncharacterized protein
cgd7_4825	0.644891372968191	2.39894442511269	0.0356038700585666	unspecified product
cgd4_3110	58.5012476884875	2.397674966796	3.93758320358263e-25	Sugar phosphate transporter domain containing protein
cgd6_4890	56.154335923049	2.39710143488706	1.14480820622215e-24	Chloroquine resistance transporter
cgd4_1760	424.943294563395	-2.39653302567199	8.16331360654894e-97	Tapt1 family
cgd7_4690	17.7665766754591	2.39310649688417	7.95566327400975e-11	AAA+ ATPase domain containing protein
cgd4_3070	16.4778176660379	2.39274849446549	5.4711084601265e-11	Uncharacterized protein
cgd1_2670	2040.23305034933	-2.39134946810775	1.64635677878204e-263	Ankyrin repeat containing protein
cgd7_1440	78.8621049695244	2.39027470553951	1.66778105476025e-39	TPR repeat containing protein
cgd3_1510	295.902518234138	-2.38939333128763	4.67868333140903e-69	Cyclin-dependent kinase 3
cgd6_3110	1097.00946663998	2.38913166693407	1.19129639281809e-114	Uncharacterized protein
cgd2_2030	1.91135354533105	2.38813094183541	0.00840617662692419	Uncharacterized protein
cgd3_310	28.3237478817242	2.38743391150398	1.39115230182761e-17	RCC1 domain containing protein
cgd4_1870	14.1394667804516	2.38296034811168	6.35240195736144e-10	Uncharacterized protein
cgd1_2470	424.989485981592	2.38237102910652	2.79957202063536e-161	Serine/threonine-protein phosphatase 2A activator
cgd5_4280	203.854412530319	2.37994567334221	3.37582346355995e-80	Uncharacterized protein
cgd6_4770	1168.39835662316	-2.37659931188456	2.37577545100318e-218	Torus/RNA recognition motif domain containing protein
cgd4_3740	67.4850981966564	2.37596329763169	8.45105639526388e-34	Ydr140wp-like HemK family methylase
cgd7_1430	79.7586478587893	2.37357361771932	4.90813219472331e-34	Alkaline phosphatase D-like protein
cgd1_1320	41.3767456572103	-2.36956690386189	2.41948525961332e-22	Developmental protein
cgd7_3080	18.8587055221471	2.36783452438231	1.49629791868727e-10	Serine/threonine-protein kinase
cgd6_4780	581.245334784914	-2.36655525910498	1.48007644346244e-163	Uncharacterized protein
cgd4_820	53.7794495436117	2.36618527477719	1.14735763062236e-27	WD40-repeat-containing protein
cgd7_2010	1.96695733029539	2.36557284393655	0.0067194832125824	Uncharacterized protein with Armadillo-like helical domain
cgd3_1660	13382.1437701702	-2.36448383319869	4.13900131725938e-32	Uncharacterized protein
cgd6_1680	269.616944133579	-2.36424861062261	8.95679921867807e-87	Splicing factor U2AF U2 snRNP auxiliary factor large subunit/RRM domain containing protein
cgd4_2250	39.504258567708	-2.36201454415628	9.01346274889779e-23	DNA / pantothenate metabolism flavoprotein
cgd4_3240	30.5927022130955	2.36117631157337	1.32709204757005e-15	unspecified product
cgd4_370	123.62973266384	2.35665257943488	7.84579863570468e-56	SET domain containing protein
cgd8_2670	187.281622525974	2.35312250791248	9.77619787548744e-21	Glucose-methanol-choline oxidoreductase
cgd6_3470	329.247446222551	2.35258012527588	2.78564907072544e-100	Uncharacterized protein
cgd4_550	1.4110636347633	2.35092596738312	0.0145968484383739	Uncharacterized protein
cgd3_4050	24.7304871332575	2.34903076816571	2.94454722141112e-14	Cyclin
cgd6_440	256.4541906869	-2.34693391524664	1.09382587473746e-58	PP2Cc like protein phosphatase
cgd7_4210	37.6649211331973	2.34498752278553	1.54306760537903e-21	Protein translocase complex, SecE/Sec61-gamma subunit
cgd4_3490	31.3378271710917	2.34427940450694	9.46773832289724e-18	Uncharacterized protein
cgd4_790	12.330054992973	2.34093660198975	2.67972188881372e-08	4F5-like/Zinc-binding domain-containing/At2g23090-like protein
cgd3_1830	70.4180579109648	2.33906615392983	1.19100540065252e-39	Uncharacterized protein
cgd6_5120	788.548793238016	-2.33856527094278	8.77651578566878e-163	Uncharacterized protein with PHD-type Zinc finger
cgd8_2750	3.38646629718033	-2.33791819750161	0.000966465858107736	Uncharacterized protein
cgd2_1430	7.72156290799387	2.32459235537	7.02218411560926e-06	Dynactin subunit p62
cgd4_4120	171.378774169178	2.3236225333998	1.6858224662809e-63	Metacaspase-like protein
cgd8_1170	255.362562776243	2.32347535072357	1.17201038671414e-82	Amino acid permease like integral membrane protein, signal peptide plus 11 transmembrane domain
cgd4_170	619.894025419955	-2.3231385337476	2.40689941639795e-149	Uncharacterized protein
cgd6_4260	2046.8179794462	-2.3223444851631	9.01118435931599e-268	HSP20-like chaperone
cgd1_1650	56.1871546371919	2.31795570467177	3.49826843572928e-30	Uncharacterized protein
cgd8_1760	46.1766462236762	2.31723747996459	3.79399067778124e-25	Ubiquitin-like domain containing protein
cgd3_660	251.347096419692	2.31550062858082	2.02958950493086e-105	Uncharacterized protein
cgd5_2410	9.55920775009014	2.31501321972169	9.69524329211003e-06	Beta-lactamase/transpeptidase-like
cgd4_3590	2717.47385933419	-2.31084386124623	4.85254194607843e-225	Uncharacterized protein (HCD gene family)
cgd1_590	230.40147514652	2.30795441698524	6.10342237997758e-55	Uncharacterized protein
cgd2_890	16.4884355968083	2.30456732568519	1.76908711571404e-11	Uncharacterized protein
cgd2_1690	15.8582465239171	2.303177969593	4.66593511393536e-10	Uncharacterized protein
cgd2_4120	66.410322795329	2.30171430042068	9.10273274013515e-36	Peptidyl-prolyl cis-trans isomerase
cgd7_4400	129.153310900734	2.29622300016981	2.81528102645172e-31	Coronin
cgd3_300	33.5301813521736	2.29602142828122	3.25764011976913e-18	nuclear transport factor 2/RRM domain containing protein
cgd5_2550	73.1446546851343	2.2921347261711	3.40770437034658e-37	Ubiquitin
cgd7_4070	104.402327201522	2.29077885584386	7.99663214276001e-52	Arsenical pump ATPase, ArsA/GET3
cgd7_4020	573.161518277646	-2.28576663589579	9.51936718952626e-144	Cryptopsoridial mucin
cgd6_4610	233.762017382837	2.28110502481184	2.8877173273366e-99	Uncharacterized protein with WD40 repeat
cgd7_1060	131.854197569972	2.278681991034	3.31579052927831e-54	Uncharacterized protein
cgd4_2380	116.779785164862	2.27830604614656	6.95286293646981e-47	Vacuolar fusion protein Mon1
cgd7_3510	539.433769221094	2.27820566354306	2.79934762371126e-145	Helicase superfamily 1/2, ATP-binding domain, DinG/Rad3-type containing protein
cgd7_5260	34.3233046484497	2.27583007032308	5.6094069214391e-17	Uncharacterized protein
cgd8_3570	492.855319111892	2.27347669477906	1.62686772929442e-142	Uncharacterized Secreted Protein (WYLE gene family)
cgd8_5410	22.5047126342324	-2.27339086600167	1.03555658051578e-09	HhH-GPD domain containing protein
cgd1_2180	1062.50464148328	-2.27169434608885	6.34936188795498e-123	CDC48 like AAA ATPase
cgd4_4290	111.235714862656	2.27142788154968	1.97975920905068e-54	Possible gamma-tubulin complex 4
cgd8_50	265.797255209067	2.26848383500376	1.78888502191934e-113	Uncharacterized Secreted Protein (FLGN gene family)
cgd1_290	91.7921382459747	2.26834950581511	6.69009468294385e-36	Ubiquitin carboxyl-terminal hydrolase/Ubiquitin family
cgd2_2750	494.788686442008	2.26699518573433	1.06921907436434e-149	Structural maintenance of chromosomes protein
cgd7_3050	1016.44964715368	-2.26680075252959	5.08866414216965e-212	Serine/Threonine protein kinase
cgd8_3580	371.640043944286	2.26610768447915	4.72380478616807e-131	Uncharacterized protein
cgd8_2270	5.70532344068511	2.2653041889473	0.000356629541960526	Uncharacterized protein
cgd2_4350	177.480899263667	2.26471108681073	3.14343043304746e-46	Patched family protein
cgd8_3820	208.385364099692	2.26402326638632	4.70272041219202e-85	Sister chromatid cohesion protein Dcc1
cgd5_4460	6.35225499016578	2.26382892881712	0.000368420620865733	Uncharacterized protein
cgd5_1160	355.516411709668	-2.2621656041553	9.27284353307823e-129	SKP1/BTB/POZ domain containing protein
cgd5_2280	291.805312142857	2.2601483607453	1.77670097534597e-109	Uncharacterized protein
cgd8_2660	763.245848288625	-2.25348064584995	2.19355665512522e-144	Uncharacterized protein
cgd1_843	1.72091127561611	2.2525390816135	0.00959614269945579	Uncharacterized protein
cgd4_410	3962.47732546297	-2.24871405446113	1.27695979755375e-223	Deoxyhypusine hydroxylase
cgd3_1380	46.1172061236072	2.2421448515669	9.09032191838621e-19	IQ calmodulin-binding motif
cgd3_2030	126.322079254217	-2.2414508588498	3.17788972507206e-48	Choline/ethanolamine kinase
cgd4_1900	15.9201840496186	2.24016676626278	2.07110017624305e-08	Uncharacterized protein
cgd7_170	1263.58963343777	-2.23820158590782	7.44653799231718e-141	WD40-repeat-containing protein
cgd3_4180	7988.60339107497	-2.23762333135451	0	Insulinase (Peptidase family M16)
cgd5_3750	28.5052564372456	2.23707623449291	9.73531462629431e-16	Trimeric LpxA-like protein with Hexapeptide repeat
cgd8_2320	32.7897809342358	2.23687021274207	2.02467193674696e-13	Uncharacterized protein
cgd4_600	20.0213918939944	2.23553483907869	2.55789360050827e-10	AP2/ERF domain containing protein
cgd3_2760	147.551734591571	-2.23109297806907	1.2575736401639e-37	Herpesviridae UL52/UL70 DNA primase
cgd3_3210	51.4783736432329	2.23041775921872	1.45269638235708e-28	HAD-like/Lipin_domain_containing_protein(PV1H14080_P)
cgd5_230	31.9627564731547	2.22759974600454	1.48936988985383e-16	Uncharacterized protein
cgd4_2103	1.51424730544481	-2.22757022577447	0.0142578321957536	Uncharacterized protein
cgd8_4810	25.4829633810304	2.22452560029826	5.0123130121039e-13	NLI interacting factor-like phosphatase FCP1/BRCT/HAD domain containing protein
cgd6_1660	39.1727458980183	-2.22398097958578	5.1374573255882e-18	Uncharacterized protein with Thrombospondin type-1 (TSP1) repeat
cgd1_1460	252.967103568168	2.22323225572461	2.73544862173942e-78	Uncharacterized protein
cgd6_4230	1435.152018641	2.22243469433451	2.98676682807594e-245	Uncharacterized protein
cgd5_2390	2166.57517939279	-2.22093721924697	1.58263400876082e-177	GCD10p. RNA methylase
cgd6_1550	55.0765239659	-2.22088773871265	3.20863285548114e-26	Chromatin modification-related protein Eaf6
cgd2_1823	57.8800062798889	2.21983544730589	4.19375703161836e-30	unspecified product
cgd7_1750	773.909680857341	-2.21737749233093	3.29373430681937e-142	Pre-mRNA splicing Prp18-interacting factor containing protein
cgd5_580	29.2110377212882	-2.21713885360959	2.70212869568215e-14	Uncharacterized protein
cgd4_560	4.05474581789271	2.2169922021516	0.000526679634218606	Uncharacterized protein
cgd2_3530	2.21291099688112	2.2153745888438	0.0114193917860684	RNA binding motif
cgd4_3220	305.968235666156	2.21156829368412	1.41895526739253e-77	Histone H3
cgd8_5170	128.300648686215	2.21050753984745	1.90856779928729e-52	Uncharacterized protein
cgd6_1370	44.1615558939527	2.20959831271553	1.21825638920383e-18	Hus1-like/Mec3 mitotic and DNA damage checkpoint protein
cgd1_2060	23.7147410914772	2.20887296610409	8.26297454432200e-12	Rab1 GTPase
cgd5_870	38.5807799777351	2.20475627277684	6.70948255876554e-22	SNARE
cgd4_2310	8.3400526183103	2.20262533315327	2.54550539810695e-06	Uncharacterized protein
cgd7_4710	47.8510899882409	2.20177767033745	4.54173438995346e-20	START domain containing protein
cgd5_3630	26.0100260594577	2.19847272275453	1.43179511381454e-15	Thymidylate kinase
cgd5_1480	61.9964177503165	2.19843057646719	2.25346416532252e-25	Uncharacterized Secreted Protein
cgd1_2630	146.361380101336	2.19708720551622	6.89255568767181e-47	Protein kinase domain containing protein
cgd1_260	27.9631804370923	2.19617030368184	4.02457284059114e-14	Signal peptide region containing protein
cgd8_810	109.128247683935	2.19579838200219	1.29256948110932e-47	AP2/ERF domain containing protein
cgd2_4030	2.88009435718716	2.19483090751646	0.00673475346341647	Uncharacterized protein
cgd5_3640	118.13938542878	2.19426718192473	1.87962502042899e-58	Uncharacterized protein
cgd2_2650	997.53502168918	2.19418699202797	1.55967538842263e-26	Uncharacterized protein
cgd8_4130	15.6141654415451	2.19385488792035	3.6390005526423e-09	Acyl transferase/acyl hydrolase/lysophospholipase
cgd5_4410	2810.4569258028	-2.18943424121952	5.11774202176714e-95	rRNA-processing protein Efg1
cgd7_4720	554.329162716167	2.18822797837184	4.58290254653188e-118	Uncharacterized protein
cgd4_440	794.363805059421	-2.18620090737897	9.29806125351022e-124	XPG, DNA excision repair protein, flap endonuclease
cgd7_60	4.25554812354085	2.18556122208998	0.000473244549930536	Hat1-like acetyltransferase
cgd2_150	77.9908796466309	2.18470155469641	5.24434157260714e-31	R3H domain containing protein
cgd1_450	62.1792594469574	2.18463500947016	2.87418490140056e-24	Uncharacterized protein
cgd6_1640	4.12896524871906	2.18237617869091	0.00240581448165589	Uncharacterized protein
cgd5_3180	1.11222087039859	2.18180687761435	0.0368327907467837	Serine/threonine protein kinase
cgd2_3710	7.10115067193763	2.18072188525872	6.30330424363401e-06	Pfa MAL6P1.309 like protein
cgd6_4750	47.3060637254563	2.17761972353406	1.37085359682626e-23	Splicing factor 3B subunit 1
cgd6_540	242.203279595431	-2.17433080496042	2.14712354284603e-62	Serine/threonine-protein kinase
cgd3_270	40.076823580062	2.17415716738483	1.37483374255137e-17	Uncharacterized protein
cgd6_2380	552.631135239915	-2.17291869261303	3.93727836144157e-89	mRNA capping enzyme
cgd7_5430	8.54187495140773	2.17232371624602	4.14453037082102e-05	Uncharacterized transmembrane Protein
cgd4_23	23.0483799538717	-2.171548298024	2.75835521100757e-12	unspecified product
cgd5_70	109.92088730214	2.1694548216124	6.97988878488448e-45	Phosphoenolpyruvate carboxylase
cgd7_2060	12.8440587072161	2.16614972548328	6.00212190352353e-07	Phosphodiesterase MJ0936/Vps29
cgd6_220	215.239480768109	-2.16577204450535	3.13019379168655e-81	Spp2/MOS2, G-patch domain containing protein
cgd1_2920	290.300650734392	-2.16332011307257	1.19483749906857e-120	Golgi transport SNARE BOS1
cgd4_130	2.87859127795627	2.15851580860979	0.00746462417324903	RRM/KH domain containing protein
cgd8_350	1319.45528934728	2.15619809703074	2.70320711677852e-229	Asparaginyl-tRNA synthetase (NOB+tRNA synthase)
cgd2_1010	534.927285490777	2.15509211136406	5.46710194824598e-111	DEAD/DEAH box helicase
cgd2_1950	393.369550899888	-2.1545138965402	2.8454822745404e-83	PHD/MIZ domain containing protein
cgd6_1920	1.68308192689313	2.15355728234252	0.0191822257239579	Kinesin motor domain containing protein
cgd4_2830	4971.48789516757	-2.15261956997964	1.00970185055908e-139	unspecified product
cgd8_4940	244.03983928951	2.15246973090686	1.32988454667385e-91	Alpha-trehalose-phosphate synthase
cgd6_5080	292.731401058959	2.15045653905595	1.11186628478804e-72	Chaperonin Cpn60/TCP-1 protein
Cgd8_1200	359.059792373659	-2.15019804293725	3.32775659287757e-60	E3A like HECT domain containing ubiquitin protein ligase
cgd3_1680	20.1447360252292	2.14981502593772	5.64523728435562e-10	Uncharacterized protein
cgd4_480	45.5374344341493	2.14773843924206	1.13856322442249e-22	Uncharacterized protein
cgd7_2130	38.0371131881259	-2.14602533588464	3.95047560595178e-18	Uncharacterized protein
cgd3_370	28.6105005960637	2.14422465145937	1.16746322895519e-12	Uncharacterized protein
cgd3_3950	77.7706201811597	2.14316350146497	5.16608477797616e-36	PUB/UBA-like domain containing protein
cgd3_2280	48.9478447110092	2.14299701661685	1.01053121901508e-22	Uncharacterized protein
cgd4_540	5763.66638416629	-2.14270070878318	2.91546472151498e-216	V-type proton ATPase subunit C
cgd4_1880	443.981669910915	2.14167452094987	2.63324609725357e-143	Uncharacterized protein
cgd1_3420	91.7815078589984	2.13946151350028	2.32343680998162e-29	ERCC4 domain containing protein
cgd6_1190	38.2031976186469	2.13769889637007	2.84398381374602e-19	DNAJ protein-like
cgd7_4230	184.99246654264	2.13563162672695	1.0455329882514e-67	Uncharacterized protein
cgd5_2850	16.8062470159687	-2.13429912050591	1.35480489360151e-10	Uncharacterized protein
cgd5_310	848.098773019492	-2.13399373458728	1.64083691052144e-76	PolyPPase VTC4 like
cgd6_4170	385.391529906339	2.13305800102528	2.24771022992286e-82	Uncharacterized protein
cgd7_1650	68.5561293636926	2.13124728591498	1.06786631894467e-30	Signal peptide and 6 transmembrane domains-containing protein
cgd4_3420	431.077460533546	2.13115492036318	4.52575720367071e-115	Vps53-like domain-containing protein
cgd7_1240	10.9441046014959	2.13104718520226	9.68168925599712e-07	Uncharacterized protein
cgd6_3820	60.5489322383275	2.12969977139851	1.87058432323545e-26	Aspartic peptidase A1 family
cgd5_3280	539.737717247201	-2.12693357443917	2.10474520786315e-116	Uncharacterized protein
cgd6_3880	451.96541890999	2.12575512605307	6.59746263276935e-123	Mitochondrial carrier protein
cgd3_2080	360.106911832116	2.12549867735988	2.95206345404643e-130	Potassium channel domain containing protein
cgd8_180	219.230484908301	2.12517051773525	7.26681565259149e-62	Armadillo-like helical-containing protein
cgd5_2473	51.7744434644194	2.12297905937117	1.22900045157921e-18	unspecified product
cgd6_1720	37.3247613196584	2.12259078857211	4.71578414812755e-19	Uncharacterized protein
cgd8_3413	132.90789748246	2.12211396085637	2.85646430631469e-51	unspecified product
cgd7_1930	19.3468852807289	2.11901822868644	3.65133733655371e-11	Creatinase/Aminopeptidase P/Spt16/cdc68p/PH-like domain-containing protein
cgd6_2700	69.3542519726459	2.11823138946166	1.69830976702969e-22	Uncharacterized Protein
cgd3_710	140.317905886638	-2.11702862301539	2.27161688860975e-44	Uncharacterized protein
cgd8_2940	53.2703120613521	2.11602655107207	1.40747283750687e-24	Replication factor C like AAA Atpase
cgd6_3070	1279.76934603797	-2.11294198153895	6.02730090057876e-99	Uncharacterized protein
cgd7_140	98.3260786675168	2.11239278793558	1.99310077784446e-23	SprT family metallopeptidase
cgd2_4250	11.257682439378	2.11197304352746	7.15836702940059e-07	SPAC1486.03c-like tuftelin-interacting protein with G-patch domain
cgd6_4280	6449.82648272088	-2.1080608171844	1.6392212554603e-123	Uncharacterized protein
cgd8_2570	2.52019834957731	2.10781138007262	0.00868300990634358	Uncharacterized protein
cgd3_1480	17.2142032961508	2.10631176676563	6.26220578122216e-11	Pp2c protein phosphatase 2 C
cgd5_960	126.452586398984	2.10448288630832	4.22535861093704e-49	Oxr1p like TLDc domain containing protein
cgd7_1330	32.1441222369826	2.10324887593148	1.24811279528817e-12	Serine/Threonine protein kinase
cgd8_380	2102.34710258209	-2.09966789050905	1.42599335393887e-173	FAD dependent oxidoreductase
cgd7_4330	551.533151940915	2.09570200165517	1.20149863673673e-109	Glycoprotein, putative
cgd8_150	11.289420468555	2.09514104862702	6.47355325959785e-07	Thrombospondin type-1 (TSP1) repeat-containing protein
cgd6_2010	15.4489375237505	2.0925452028226	3.73833535548965e-08	Ribosomal RNA large subunit methyltransferase F-like
cgd5_750	1944.37881610097	-2.0897752129353	1.3082422784316e-305	Malic oxidoreductase
cgd8_1210	183.984911800774	-2.0872767713597	1.42882307194603e-56	Adenine nucleotide translocator 1/Mitochondrial carrier protein
cgd2_2470	256.117716412155	2.08610700049363	5.64261219964526e-79	Uncharacterized protein
cgd8_3780	24.7024118092156	2.08354310347829	8.96038377693578e-12	Target SNARE coiled-coil homology domain containing protein
cgd3_390	978.266519283296	-2.08344675979689	1.4305707715458e-55	RecQ SF II RNA helicase
cgd6_120	59.1711771097703	2.08278745742397	3.91260583037906e-24	Disulfide-isomerase, signal peptide plus ER retention motif
cgd6_2140	42.7635245318475	2.0827265291448	5.70772550965622e-20	Potassium channel domain containing protein
cgd2_1790	1270.28532107673	-2.08167090811795	3.33059039977473e-168	Uncharacterized protein with Armadillo-type fold
cgd3_500	794.752637245692	2.08057685059629	2.83696632091393e-130	GDP-fucose transporter
cgd8_2200	92.1539396644658	2.08035205334149	1.1016942999361e-26	Actin
cgd3_4130	22.9539618196006	2.07946992870141	1.07725876927616e-11	unspecified product
cgd2_1710	57.1210913794144	2.0789255975806	3.90510981827721e-28	Uncharacterized protein
cgd8_880	548.436324730559	-2.07662347755804	6.12111869773225e-88	Transcription initiation factor TFIIB Sua7p ZnR+2cyclins
cgd3_3690	1878.92955253079	-2.07496427221361	2.67599791822607e-141	U5 snRNP
cgd3_2570	234.680713085442	2.07476331259804	1.82765373655726e-64	Lysine methyltransferase
cgd4_1330	457.214182298982	-2.07211080351638	2.56206304551503e-38	FAD binding/Ferric reductase NAD binding /Flavodoxin/nitric oxide synthase domain-containing protein
cgd7_2680	1524.43701858298	2.06972875807324	3.96047704875221e-101	Clathrin assembly protein
cgd7_4955	0.763889945076189	2.06854454165937	0.048411936903519	unspecified product
cgd3_380	55.0389428554107	2.06746348695825	5.24626466159722e-24	Uncharacterized protein
cgd6_800	27.0642378170723	2.06294986424648	1.29520828539481e-13	Thrombospondin type-1 (TSP1) repeat/EGF-like domain containing protein
cgd6_3140	653.160455388849	-2.06132746947128	3.35561099167854e-105	Sec7/Rab-GTPase-TBC domain containing protein
cgd5_3760	1972.01035744003	-2.060888127352	9.79926878199228e-216	Uncharacterized protein
cgd7_70	6.00045093964154	2.05985827878236	0.000191884801305862	Integral membrane protein with 6 transmembrane domains and possible ring domain
cgd3_4350	54.449120749849	2.05878409943228	1.06371553860167e-23	Amino acid transporter
cgd1_3430	28.8486428048657	2.05765260075536	4.66138949721348e-14	Uncharacterized protein
cgd2_1230	117.75430285049	2.0571197869795	6.98092890480159e-49	Uncharacterized protein with Armadillo-type fold
cgd6_3200	5.80880235528703	2.05473211293837	0.000543885918759201	Uncharacterized protein
cgd6_1880	3735.63533542568	-2.05454144104878	1.01261037150646e-201	BCP1 family protein
cgd6_970	35.9293707844953	2.05449709358962	1.42251626456961e-15	Serine/threonine-protein kinase
cgd2_1630	36.4099053693552	-2.05320024320884	4.4861387167903e-16	Cytidine and deoxycytidylate deaminase family
cgd6_2110	69.5388665351659	2.05083428337569	1.04020064695163e-30	Uncharacterized protein
cgd4_4050	772.489078238476	-2.0505184320315	2.97198510169943e-166	MFS
cgd5_2900	16.553227009657	2.04803586745295	1.48397173832857e-10	Protein phosphatase C2 (PP2c) domain containing protein
cgd3_3860	38.0421867567761	2.04646023195127	8.01347220037868e-17	Kinetochore protein Nuf2
cgd3_3180	181.81573097973	2.04489546476724	2.95651206571548e-63	Ser/Thr protein kinase
cgd3_480	332.358904317568	2.04442903682777	1.999009475627e-114	Uncharacterized protein
cgd7_3360	62.463071574856	2.0410147302571	8.34955768942971e-28	Uncharacterized protein
cgd2_2060	1235.1501774102	-2.04098241064909	2.35188960548347e-237	transcription factor TFIIH
cgd4_1840	5146.36997313084	-2.03910885489031	1.62601566086811e-174	RNA helicase
cgd5_430	0.892381443345032	2.03793266540882	0.0445247226221795	unspecified product
cgd5_780	16.5715710087967	2.03715079868001	2.63109205799256e-09	C2 domain containing protein
cgd4_2820	58.28560323003	2.03665601734888	2.44919840182929e-20	Uncharacterized protein
cgd4_2800	669.201556648583	-2.03202207927799	1.01171038719993e-142	Uncharacterized protein
cgd2_3980	242.966805081864	2.03063031679048	5.74757459726389e-71	Myb domain containing protein
cgd3_3370	73.382378702014	-2.0300825093993	4.14598950580246e-26	Uncharacterized protein
cgd8_5250	4.95648329923162	2.02954625062156	0.00182243820832519	Zinc finger, RING/FYVE/PHD-type domain containg protein
cgd5_1660	19.5564779693071	2.02939167581605	3.88237028817459e-10	Uncharacterized protein
cgd1_630	29.7057140927553	2.02842537419582	1.05106094306704e-15	Uncharacterized protein
cgd5_30	1153.69346917357	-2.02823343480243	2.3425489636126e-135	Uncharacterized protein
cgd5_280	2.72879651482426	2.02794133683131	0.00595192684066995	Major facilitator superfamily domain containing protein
cgd2_530	15.2675828606724	2.02665215247261	7.26578233834361e-09	Proteasome subunit beta type
cgd6_1040	231.997079255338	2.02445200931196	1.51594901923415e-63	RNAse P Rpr2/Rpp21 subunit domain containing protein
cgd5_1750	55.433847639964	2.02128168321525	5.53775547954452e-24	HORMA domain containing protein
cgd7_2600	619.671095842237	-2.02067103481329	4.60634718724868e-69	WD40/YVTN repeat-like-containing domain
cgd1_1340	335.825028260515	-2.01933229266477	3.35020709798937e-83	VDP/USO1/YBL047C family vesicular transport factor
cgd4_270	1322.95745089432	-2.01888901839068	0	Tudor domain containing protein
cgd3_640	5792.68016747368	-2.01879724372267	7.40918761156524e-80	Acyl-CoA synthetase
cgd8_4970	118.84222095084	2.01870915184753	8.60579187842093e-50	Uncharacterized protein with Tetratricopeptide-like helical domain
cgd8_3160	439.726593027546	-2.01786809460476	9.52860060370353e-50	Ribonuclease H2 subunit C
cgd6_3460	18.0266691568327	-2.01744497650943	4.66613414123595e-11	Uncharacterized protein
cgd3_3270	2357.7645656092	-2.0170222802504	7.83697530455348e-269	Adenylate kinase isoenzyme 6
cgd6_1310	4.14414060520327	2.01649363782646	0.000854107460484881	HAD-like domain containing protein
cgd5_3610	31.3613860862498	2.01035989795879	9.27923787260565e-16	Uncharacterized protein
cgd3_1390	101.230734968184	2.00608387378499	4.24777283606835e-33	Conserved oligomeric Golgi complex subunit 6
cgd7_2340	23.6092738359789	2.00558694350854	1.90138126718883e-11	Uncharacterized Protein
cgd3_3300	4.66079530382386	2.00512540953261	0.00479766501351105	SOH1 family protein
cgd4_320	22.3583646230434	2.0044911386727	5.79905280771358e-11	Uncharacterized protein
cgd7_4370	45.1665454807056	2.00347706558222	2.94638968291347e-18	RNA polymerase II Rpb3/Rpb11
cgd8_690	2.11396344540783	-2.00055215683622	0.011748734222667	Uncharacterized protein
cgd3_3000	641.114017462177	-2.00040521397893	3.27363046180011e-105	Rab-GTPase-TBC domain containing protein
cgd3_4000	383.03286515234	1.99300748787082	3.74860419530458e-86	Uncharacterized protein
cgd8_5000	16066.1505811517	-1.99290967119951	9.57450152581199e-282	Uncharacterized protein
cgd6_2792	2.20190879097571	1.99132495659803	0.012579056815843	SKP1/BTB/POZ domain containing protein
cgd5_3530	8.89972638246047	1.99110527087911	1.24224656087359e-05	DnaJ domain containing protein
cgd5_880	639.4101588619	-1.98415908210862	1.58051292764578e-100	TsaA-like domain containing protein
cgd3_2500	283.491688064423	1.9839910719618	7.13819433276804e-49	Thioredoxin domain containing protein
cgd1_790	8.1385252251687	1.98386560133599	3.79299657582684e-05	Uncharacterized protein
cgd6_1340	34.0205969182626	1.98321344659594	5.73202673593979e-13	Calycin/START domain containing protein
cgd4_2700	622.716162134535	-1.98155548176706	1.24946990531927e-127	NADPH-cytochrome p450 reductase
cgd8_4770	239.073818655399	1.98138290456894	1.87695031409386e-71	Cleavage/polyadenylation specificity factor A subunit
cgd3_3640	48.5611714357232	1.98065852078591	2.35183163381629e-17	Protein kinase-like domain containing protein
cgd4_2760	122.963260795909	1.97826244659189	1.82751282071586e-35	Mitotic-spindle organizing protein 1
cgd2_2940	5134.12392576956	1.97697323862361	2.83454638772516e-106	type 1 K Homology domain containing protein
Cgd6_4723	6.63265478418071	1.97611541021814	0.000362120760554445	Uncharacterized protein
cgd7_4990	42.4684479355706	1.97302797027582	1.71148386272159e-19	Ubiquitin ligase with a HECT domain at the C-terminus
cgd7_4030	246.131904072371	1.97290900783702	7.6145887284949e-60	Uncharacterized protein
cgd2_3810	14.9219472650808	1.97149235030912	2.98834066810105e-08	FCP1 homology/Dullard phosphatase/HAD-like domain containing protein
cgd3_2520	267.403421797845	1.97102580176656	3.91057694283639e-78	Uncharacterized protein with Tetratricopeptide repeat
cgd8_2770	6333.57070896314	-1.96733211608376	1.85034486287371e-290	Bromodomain/HAS/DEXDc/SNF2 domain containing protein
cgd6_550	9.48857747424129	1.96510183978347	2.59423531418428e-05	Pch2p like AAA ATpase
cgd7_400	57.7564631287508	1.96496514150105	4.08127581568012e-27	Uncharacterized protein
cgd3_740	132.287769384239	1.96476499076585	7.88587721374469e-34	Uncharacterized protein
cgd3_453	456.121214162011	1.96469998425616	1.98694662143831e-20	LIS1 homology motif containing protein
cgd5_900	1006.8829993384	-1.96386548973945	4.67876548480712e-82	Flagellum site-determining protein YlxH/ Fe-S cluster assembling factor NBP35
cgd3_1360	10.1345594564119	1.9634923967695	7.99890150476054e-07	Methyltransferase domain containing protein
cgd1_2910	18.9863666503631	1.9630978066541	4.77681526320448e-08	LSM domain containing protein
cgd4_3660	26.7062347864405	1.96306154139468	1.98156310431873e-11	Uncharacterized protein
cgd6_3040	87.4009193017202	1.9611018380871	1.22370476522991e-23	RNA-polymerase II-associated protein 3-like protein
cgd1_1680	87.7030004667163	1.95975554116393	1.3284943013336e-31	Insulinase like protease
cgd1_3630	676.609416845976	1.95737862468254	7.56708775916179e-102	Dynein family light intermediate chain
cgd2_2420	785.939610404823	1.95459836374595	1.45047197855826e-60	RNA pseudouridylate synthase
cgd1_2330	86.3223444228542	1.95458628114202	5.89903956724265e-26	SANT domain containing protein
cgd7_930	172.254495827585	1.95162248058745	1.71256397989685e-44	Adipose-regulatory protein (Seipin)
cgd2_2290	592.409649641533	-1.95130108843652	2.43553423236777e-65	Cyclin 6 pcl7
cgd8_4380	832.891876284992	-1.95001144389449	1.68110337956731e-86	SNW family nuclear protein
cgd2_4050	45.7048886035177	1.94814651122642	6.34639176637585e-20	Triacylglycerol lipase with Patatin-like phospholipase domain
cgd6_470	16.162281863609	-1.94708736065516	2.71565035336623e-07	Acetyl-coenzyme A transporter 1
cgd5_3400	700.973754222062	-1.94652041955312	3.76537440433851e-127	Insulinase (Peptidase family M16)
cgd4_3800	1353.67284237317	-1.94489645165434	9.93639368993186e-116	Rrp8p like methyltransferase
cgd4_2090	34.7522697287458	1.94443437461581	5.12628154959548e-14	SET domain containing protein
cgd3_2320	405.396423070421	1.9432498954527	7.29014994082256e-86	cGMP phosphodiesterase A4
cgd4_1510	332.887198888382	1.94058739544745	4.86831431688877e-87	Decaprenyl diphosphate synthase-like
cgd3_3970	582.770859728291	-1.93761711618696	6.19748973318377e-136	Yer007c-ap/MCT-1 like PUA RNA binding domain containing protein
cgd1_360	6026.33494135194	-1.93594289319166	6.30897824240956e-231	Nucleolar complex protein 2
cgd1_3400	1016.10886780469	-1.93435299730859	1.02108468309775e-151	Uncharacterized protein
cgd8_90	34.6701315406914	1.93218193203059	1.58752908096906e-14	Uncharacterized protein
cgd8_500	13.823710459329	-1.93210800665079	1.02357346606994e-06	EF-hand calcium-binding domain containing protein
cgd5_370	1099.45715532926	-1.93201010856917	5.10572802174056e-25	Uncharacterized protein
cgd6_850	35.4971474592099	1.92840049575592	9.20012196214102e-16	Thioredoxin
cgd3_2380	31.9571397123037	1.9269574776264	2.97113414487914e-11	Uncharacterized protein
cgd1_1150	3.52284904965052	1.92622061173034	0.00413672712990926	Uncharacterized protein
cgd8_2450	1695.56025010458	-1.92579815667091	5.9061893756676e-104	Formin homology 2 domain (FH2) protein
cgd3_2160	41.6577118382955	1.92442281943167	8.81266418096795e-15	SprT-like protein
cgd8_1070	8.69690002316072	1.92392863435788	8.89966247513259e-05	Actin
cgd6_4110	2117.46645940678	1.92377525810455	6.13731848549126e-88	Uncharacterized protein with Armadillo-like helical
cgd4_2390	159.839468773359	1.9211598678184	4.28665753784266e-42	Vacuolar protein sorting-associated protein 35
cgd8_3420	303.056088174583	1.92081713043245	1.0701307387131e-90	Protein arginine N-methyltransferase
cgd3_2210	51.979644829326	1.92055600151555	1.36026392231355e-23	Replication protein A1 large subunit
cgd4_2300	69.0022046174987	1.92021959690171	1.87906045758231e-26	Ubiquitin-activating enzyme E1
cgd3_1880	219.233437410149	1.91835216574207	2.99307781391615e-31	RNA recognition motif domain containing protein
cgd4_2620	805.983502553804	-1.91823269763256	8.4767704923254e-163	Uncharacterized protein
cgd3_3150	3.94881715065423	1.9178566072749	0.0033131146519808	Rab5 like small Gtpase
cgd4_70	2908.11329319003	-1.91762871590286	2.98736025080053e-220	SUI1/PUA domain containing protein
cgd6_860	482.983228534668	-1.91723356475727	9.64349522982504e-89	Uncharacterized protein
cgd6_2610	107.357087349074	1.91506453518002	4.53523503296765e-35	ERCC1/RAD10/SWI10 family
cgd3_1890	24.8832050931573	1.91364248193339	1.00365330216461e-08	Dual specificity phosphatase/Membrane bound phosphatase
cgd4_3150	348.780300627474	1.91003272390304	3.34743724051526e-74	Cullin family
cgd7_4530	14.501315749816	1.90921910337359	1.38273117392027e-08	Uncharacterized Protein
cgd5_1590	86.6643006310206	1.90829306329542	8.03101684004943e-30	Uncharacterized protein
cgd2_3920	477.218772952972	1.90639941775076	7.38598673117099e-64	unspecified product
cgd3_2070	607.877913979387	-1.90269812058366	5.67265330743123e-56	Uncharacterized protein
cgd2_1680	567.599896985233	-1.90169178373211	1.06335191443582e-63	Inhibitor of growth protein N-terminal histone-binding domain containing protein
cgd8_3410	121.541840044327	1.90034560883497	2.9828812257735e-30	Peptidyl-tRNA hydrolase II domain containing protein
cgd7_530	142.302679273962	1.89993994985602	4.37933728315753e-51	Prefoldin beta-like
cgd1_1100	2.74449770108839	1.89953392433461	0.0117096708193481	X-Pro dipeptidyl-peptidase
cgd7_1580	306.009278007448	1.8980264030528	5.07851543649206e-64	tRNase Z endonuclease+Mbl domain containing protein
cgd2_2920	41.8366231730987	1.89758063463609	1.35622105257931e-10	ER lumen protein retaining receptor
cgd4_940	2462.90462263073	-1.89390550410407	6.63959351063262e-292	Uncharacterized protein
cgd7_2280	628.688125450217	1.89380490072467	1.24012856985449e-70	Ribosomal protein L40e
cgd6_4220	293.493545877006	1.89307576103101	3.26974149039827e-50	Rab-GTPase-TBC domain containing protein
cgd5_1930	64.6512383252807	1.8890882168751	8.85199376182798e-22	Uncharacterized protein
cgd7_4290	5043.53635767031	-1.887913365086	0	Major facilitator superfamily domain containing protein
cgd6_3150	8.08800079236205	-1.88723146169645	3.03969047887785e-05	Rad9/Ddc1
cgd5_910	8.74323287020274	1.88431900638266	0.000161479323044737	Uncharacterized protein
cgd8_4590	23.0974901868606	-1.8839805978233	3.03873283399606e-11	Dynactin subunit p22
cgd1_1800	177.908368402509	-1.8815288052222	1.25875112077836e-57	Transducin/WD-40 repeat containing protein
cgd3_810	19.1649676303081	1.88057261995526	2.5271707714265e-09	Uncharacterized protein
Cgd3_2720	50.4349139099428	-1.87664256919229	5.05027682447097e-21	unspecified product
cgd2_2560	11507.0882368778	-1.87498211865181	6.65605414869247e-295	Uncharacterized protein
cgd3_2810	288.07253302445	-1.87126401075712	6.99701412866989e-77	DNAJ domain containing protein
cgd4_1080	809.754009751096	-1.87098306785223	8.5398789469976e-75	Thioredoxin domain containing protein
cgd1_2940	8.01114065757073	1.86911458644232	7.40255621778731e-05	Uncharacterized protein
cgd7_3090	119.982442715248	1.8685749747063	1.1573206320314e-40	Uncharacterized protein
cgd2_2120	6.69203838188944	1.86670550272469	0.000296339467682813	High mobility group box domain containing protein
cgd7_4540	386.428560721362	-1.86664851624964	2.94724270994574e-100	Uncharacterized protein
cgd4_3390	2807.08267431826	1.86547141700166	4.96616579767547e-236	Neutral sphingomyelinase activation associated factor-like BEACH domain containing protein
Cgd6_280	20.9962647250951	-1.8641369886408	8.39150795774968e-08	Uncharacterized protein
cgd3_1900	17.4190844471215	1.86321772605399	1.13572673461037e-08	Acetyltransferase (GNAT) family protein
cgd3_2630	134.145335566129	1.86297021414978	1.18191302818843e-44	Diacylglycerol kinase
cgd1_3620	1282.72461558677	-1.86274922455409	1.25320645221165e-185	Transcription factor TAF7p/TAFII55
cgd7_1520	30.3611412950596	1.86251906035077	2.93612801164179e-12	Peptidylprolyl isomerase
cgd7_680	666.519808959511	1.86102338589421	2.86198569037786e-140	O-acyltransferase WSD1 C-terminal domain containing protein
cgd4_4440	1581.55113588031	-1.86050272287017	2.96032531871515e-110	ABC transporter
cgd1_1920	171.09438684831	-1.85998646017161	9.0255013631767e-43	HECT/SPRY domain containing protein
cgd6_3490	391.917483711086	1.85847427456974	7.48093859586186e-76	RNA recognition motif domain containing protein
cgd2_4290	123.330228591892	1.85598825669917	3.73246241494917e-45	Uncharacterized protein
cgd6_5103	951.317364370328	-1.85456114270073	9.68468028495103e-108	M-phase phosphoprotein 6
cgd7_860	4644.9989901954	-1.85282106717222	8.12831347755997e-83	Armadillo-like helical protein
cgd3_2560	69.6877419597291	1.85060228108223	2.25344332587002e-22	TBC1 domain containing protein
cgd3_3730	2.16033428433782	1.84927899430434	0.0186015138988425	Cd27 binding protein (Siva)
cgd7_440	11389.8510010694	-1.84712592540458	8.20235920867735e-167	Serine/threonine-protein kinase Rio2
cgd8_2020	56.0510591458171	1.84638867203006	8.10967679178258e-24	HhH-GPD domain-containing 8-oxoguanine DNA glycosylase
cgd6_1250	6.18721005756857	-1.84313864348019	0.000358176367367051	Uncharacterized protein with Armadillo-like helical
cgd6_1130	24.1840969862678	1.84262063698078	8.12918935497513e-11	Uncharacterized protein
cgd8_2190	36.7214253115677	-1.84175923676101	8.19720903501127e-16	Uncharacterized protein
cgd7_890	23.0835348389415	1.84054492455654	2.06076013126875e-10	WD40/YVTN repeat-like-containing protein
cgd8_1880	5.01372125842052	1.83843429096748	0.00108592264374161	Vps9p/ RAB5 like RAB GTpase binding protein
cgd6_1220	39.1813547889106	1.83802652628093	2.56249168636063e-16	Uncharacterized protein
cgd6_250	21.0192921576861	1.83695110064302	1.6419870173633e-09	TatD family protein
cgd7_580	40.2003430786224	1.83441329833375	4.99046305718447e-17	Uncharacterized protein
cgd7_1690	127.7501387897	1.83402746522876	6.98421884811979e-40	Rad51/DMC1/RadA DNA repair Protein
cgd7_13	5667.47434782083	-1.83341165794562	0	Uncharacterized protein
cgd8_460	35.6029635856424	1.83327131138648	1.33298024898408e-12	Metallo-beta-lactamase
cgd7_2100	126.936246300776	1.83236176820547	1.85600664433936e-39	WD40-repeat-containing protein
cgd3_1600	429.051483395285	1.82902018544655	6.12594600958793e-83	Uncharacterized protein
cgd8_1763	100.047135233281	1.82822858678801	1.99303822254812e-22	Uncharacterized protein
cgd2_3820	2.79504506893723	1.82820843049867	0.0079138288822361	Uncharacterized protein
cgd5_1520	8.96611467391011	-1.82811509457236	4.38066157156591e-05	Uncharacterized protein
cgd4_3380	16.4763770919916	1.82747162424226	8.58536331064846e-09	Uncharacterized protein
cgd8_4850	1451.44072176795	-1.82631498979023	5.62909408895019e-108	SUN/Galactose-binding domain containing protein
cgd5_2843	37.829844685328	-1.82513166146043	6.87929361939212e-11	DDH domain containing protein
cgd2_2640	60.4058049009986	1.82095007552026	5.59135754154145e-18	Uncharacterized protein
cgd4_3530	61.2140693527924	1.82034410846065	5.75155620360916e-20	Uncharacterized protein
cgd1_240	551.787973877284	-1.81935364012544	1.20596761290667e-105	Signal peptide region containing protein
cgd7_1140	3.11853615446802	1.81691864676962	0.0136329113496367	Uncharacterized protein
cgd1_2860	26.1213792709937	1.81604516135	5.11759095240457e-12	UbiE/COQ5 methyltransferase
cgd5_2420	52.5759579856447	-1.81560820712844	5.18318271029675e-15	Uncharacterized protein
cgd4_1350	844.347309722278	-1.81462855434465	3.65668499165856e-136	RCC1/WD40/YVTN/Zinc finger, RanBP2-type containing protein
cgd6_920	21.7991563329669	1.81385053882353	1.90562245810132e-10	26s protease regulatory subunit P45
cgd8_1433	107.893759743644	-1.8129721403936	1.61337918918301e-34	ERV/ALR sulfhydryl oxidase domain containing protein
cgd7_160	3157.07371022754	-1.81259236279709	7.30311060206892e-137	Trmb type tRNA (guanine-N-7) methyltransferase
cgd7_3890	13.7275002961371	1.80966572411438	1.6192502356122e-05	Calcium-dependent protein kinase 7 (CDPK)(CPK7)
cgd8_2070	255.965006182382	-1.80900964798625	1.90241962625473e-57	Signal peptide Uncharacterized transmembrane Protein
cgd4_3970	1248.06891499167	-1.80850868953818	1.40310819318371e-64	Uncharacterized protein
cgd7_4300	412.705118868563	1.80753889565923	6.8229260216647e-93	Zinc finger C2H2 type domain containing protein
cgd5_3480	690.807829829118	1.80344872666297	1.23253474430962e-67	Thioesterase/HotDog domain containing protein
cgd6_4830	1320.98437248841	-1.80278823193254	1.12286486087495e-196	DEAD/DEAH box helicase
cgd2_3860	234.544970630754	-1.80216696048186	4.37133980741759e-53	BBOX Zinc finger domain containing protein
cgd5_3220	5.30600375207442	1.80201233503233	0.00127170361030499	Proteasome subunit beta7 NTN hydrolase fold containing protein
cgd1_830	1987.28940682909	-1.801318957348	7.54771910081344e-96	Sen1p/ NAM7 like superfamily I RNA helicase
cgd6_3210	3984.54559358059	-1.80097923448365	3.90388441559887e-201	Rok1p, eIF4A-1-family RNA SFII helicase
cgd2_1020	146.328877887588	1.79923198157884	2.80325009285211e-42	Proteasome regulatory subunit Rpn9
cgd6_4590	432.02101580747	1.79745037190038	3.13884473287047e-40	Ankyrin repeat-containing protein
cgd8_1090	127.954263080236	1.79671618099027	1.51511069435304e-21	Uncharacterized protein
cgd4_2200	22.3733589426523	-1.79528714709987	5.83445300148079e-08	RecF/RecN/SMC domain containing protein
cgd8_2990	97.9531126844932	1.79448485828507	8.64034453901679e-15	Uncharacterized protein
cgd7_2790	971.12255267139	-1.79415742858351	1.48946870897019e-161	NOT2 / NOT3 / NOT5 domain containing protein
cgd5_4610	17.6420218751588	-1.79205905782017	1.32500852538482e-08	Uncharacterized protein (MEDLE gene family)
cgd7_340	14.5214502981017	1.79199814849294	3.06879421210116e-07	GRASP55/65 PDZ-like domain containing protein
cgd7_4980	59.050809652119	1.79050165665708	4.12271965826577e-15	Uncharacterized protein
cgd5_530	3858.12380964746	-1.78962664767744	2.01096558148563e-107	ATPase V1 complex subunit D
cgd4_1700	22768.1355490228	-1.78958041489537	7.87240344407947e-250	Nucleolar GTP-binding protein 1
cgd3_4270	3090.93071349809	-1.78939998067056	1.84257162181075e-110	insulinase like peptidase
cgd4_2780	55.4043332522164	1.78860968392469	6.29974120211928e-18	DnaJ domain containing protein
cgd1_970	30.030669708224	-1.78805577769396	4.51419476092923e-12	RING finger containing protein
cgd2_2520	2606.64466420505	-1.78685517572593	2.75321696738408e-186	Uncharacterized protein
cgd8_5010	143.732081801158	1.7865142509965	6.62654657396802e-43	Uncharacterized protein
cgd4_870	67.7869570157444	1.78535041400504	1.25237115008727e-21	Uncharacterized protein
cgd7_2760	104.190732001706	-1.7852860169629	5.14566894215664e-30	Separin
cgd4_3880	1289.8144214481	-1.78499981411678	1.01713578871835e-172	Emap RNA binding domain protein
cgd2_800	5.66192988046144	1.78373932277596	0.000557464390991254	Major facilitator superfamily
cgd8_1910	2277.40892772716	-1.78368584787056	7.31736817591338e-48	Epsin like ENTH/VHS domain containing protein
cgd1_2170	4556.7307791924	-1.78176625929632	1.62945637491293e-266	SET domain containing protein
cgd3_2370	49.8235998390671	1.78089157085262	9.70530913628031e-17	Steroid dehydrogenase kik-i
cgd5_1120	214.02645130045	-1.78076882746109	2.64821122277434e-56	DNMAP1/SANT/Myb-like domain containing protein
cgd7_3290	2992.79695734925	-1.78076721912754	0	Cleft lip and palate transmembrane protein 1 (CLPTM1)
cgd3_1100	3.94028680978053	1.78044738110291	0.00771449815562686	Uncharacterized protein
cgd3_1290	28.0392381725608	1.77675949443139	9.05131886132016e-11	14-3-3 domain containing protein
cgd1_1490	57.0260669731778	1.77581639626867	1.97800530270286e-16	NEK2 protein
cgd8_3860	68.5939824181428	1.77580112584855	5.98353715574967e-24	Uncharacterized protein
cgd3_4280	2432.44324536236	-1.77131100163082	1.61921667716511e-96	Secreted insulinase like peptidase
Cgd5_40	9308.96667449115	-1.76947012967313	4.28382879124853e-80	Uncharacterized Secreted Protein
cgd5_3440	40.6598998898531	1.76936925552907	2.97022716052969e-12	Uncharacterized protein
cgd3_3910	430.248020837049	-1.76761217154399	5.90521394824888e-78	Prolyl 4-hydroxylase alpha subunit
cgd7_950	15.3815338000303	1.76669564060197	2.90581076400659e-07	SecY/Sec61 signal peptide plus 9 transmembrane domain-containing protein
cgd4_3860	82.4325544584992	1.76574634480919	1.08467334193832e-25	TCP-1/cpn60 chaperonin
cgd3_2610	35.2254855545048	1.76530144721436	8.95287226413686e-14	Uncharacterized protein
cgd3_4040	1166.41240369475	-1.76523624658987	8.23965242047332e-51	Uncharacterized protein
cgd7_3920	1439.72230424128	-1.7618075790317	2.35425731256024e-253	Kinase phosphorylation domain containing protein
cgd4_4310	18096.8797329894	-1.75691446028752	2.76295015874146e-78	Ring finger domain containing protein
cgd1_1850	22.3459479260062	1.75688648752525	5.84389942455308e-09	G-patch domain containing protein
cgd4_4490	27.6608298708588	1.75572275365451	1.03373795427517e-11	Uncharacterized Protein (SKSR gene family)
cgd4_880	3560.17552530199	-1.755204599225	6.95214617138537e-86	ZZ finger/SANT/SWIRM domain containing protein
cgd1_2280	156.179652306751	1.7544397949619	4.72493856839857e-35	DnaJ domain containing protein
cgd5_600	205.147541110216	-1.75416221437963	6.89483484480256e-51	Actin
cgd8_710	0.709251487419885	-1.75363744048529	0.0457776485474587	Myosin motor domain containing protein
cgd5_1840	5667.8381231468	-1.75174697642611	2.71258593006501e-172	Vir superfamily protein
cgd8_1280	16.9681170220762	1.75007322475435	7.74585106970442e-08	Centrin/caltractin
cgd2_3100	182.382345116713	1.74992002354258	3.33765510781907e-57	Acyltransferase 3
cgd3_50	90.3729532164629	1.74988173849889	7.57986346626622e-32	Putative serine esterase
cgd4_1740	214.712202146035	-1.74790268402473	3.58061971301953e-42	GPI inositol-deacylase PGAP1-like
cgd7_430	1335.42553199934	-1.74775161320388	3.62310836165351e-95	Tyrosine-protein kinase
cgd2_620	132.487950662065	1.74631987390639	2.39193374320708e-42	Protein transport Sec61-beta/Sbh
cgd8_870	421.328522158739	-1.74587512303328	4.28844568606825e-82	DNA dependent DNA polymerase alpha subunit, inactive calcineurin like phosphatase subunit
cgd8_5190	286.528352439728	-1.74378235947002	1.01871847154988e-49	BRCT repeat containing proetin
cgd6_5370	7.20139586112093	1.74312017677523	0.000269343006056889	Uncharacterized protein
cgd8_3990	4.08723708336696	1.74302639909686	0.00356008932698479	Uncharacterized protein
cgd6_4050	10.7346120284564	1.74270064329249	2.39389286634905e-05	Uncharacterized protein
cgd4_4400	67.4910525797238	-1.74214887012294	1.26606533186879e-19	Uncharacterized protein
cgd7_1980	299.801902553346	1.74165587629398	3.58904622689702e-55	Tubulin/GTPase domain containing protein
cgd1_3860	1614.77145318002	1.74161455902895	1.41847750096343e-54	dUTPase-like protein
cgd5_1070	976.76813756718	-1.7414456679747	2.64629348069291e-106	Zinc finger C3H1-type domain containing protein
cgd3_170	936.613990007124	-1.74099587792196	1.45376598431108e-89	rRNA biogenesis protein RRP36
cgd6_530	281.969807802295	-1.7405105767047	6.8342819753369e-43	Uncharacterized Protein
cgd7_4610	569.879320938332	-1.73916496398161	2.445232228629e-67	Cyclin-like
cgd7_4830	20.1689587795201	1.73856695172138	2.67324669779462e-06	Mechanosensitive ion channel MscS containing protein
cgd5_650	42.6799898975627	1.73856656184676	1.9035336917053e-17	START-like domain containing protein
cgd4_4380	5.1166871185406	1.73802775162798	0.00702486537872541	Uncharacterized protein
cgd6_390	7.60614087217906	-1.73533917715974	0.00171875899698229	Uncharacterized protein
cgd7_1290	3.82364874298007	-1.73392559805554	0.00788796288900821	Uncharacterized protein
cgd3_70	3318.46366275141	-1.73300612932069	1.80350233801394e-157	Uncharacterized protein
cgd3_665	5734.33874442944	-1.73292639575736	0.00404437616804792	unspecified product
cgd5_2110	1699.81084334144	-1.73056333126482	1.66724903020931e-281	Transcription elongation factor 1
cgd6_2450	958.049270999134	1.72982660668144	2.23586075823969e-153	Glycogen/starch/alpha-glucan phosphorylase
cgd6_4030	16.9476183914581	1.72777198462746	1.40315618275127e-07	Uncharacterized protein
cgd5_1990	182.350030323185	1.72434640993326	3.41657084582293e-47	Peptidase family M60 domain containing protein
cgd3_1383	16.5076944717267	1.72357541964378	9.49839866139937e-07	CUE
cgd3_360	133.955305267237	1.72349127440647	1.45354328123856e-39	Uncharacterized protein
cgd7_3530	590.228188536277	-1.72320576059416	1.33970967864335e-63	PP2C-like phosphatase
cgd4_3180	2994.0307809966	-1.72312163893646	3.86895404886479e-216	DEAD/DEAH box helicase
cgd6_720	18.3348454568582	1.72100129137426	3.44427251793381e-07	P-type ATPase A domain containing protein
cgd8_3310	466.575655245934	-1.71881747587036	1.12639902656703e-63	Ribosome maturation protein Sdo1/SBDS
cgd3_4240	818.014577535388	-1.71591668298372	1.50139825240986e-86	Insulinase (Peptidase family M16)
cgd1_3360	142.265163488625	-1.71552513236056	7.06689297307787e-27	ATP-dependent zinc metalloprotease FtsH
cgd2_1700	6.31824233572086	1.71484778489178	0.00211084180176956	EF-hand domain containing protein
cgd3_3630	43.4931838112202	1.71416618623718	2.30511616176862e-12	Uncharacterized protein
cgd2_3020	31.7081886792712	1.71366061296258	1.01724688318831e-12	PH domain-like protein
cgd8_2780	99.5087461444777	-1.71345372248651	4.79949749430448e-19	Integral membrane protein EMC3/TMCO1-like
cgd2_1373	6882511.94170951	-1.7122822151889	6.49074792173843e-08	unspecified product
cgd2_1090	23.3106507403702	1.71205975331253	1.37889800333319e-08	O-acyltransferase
cgd4_2032	112.442238562829	1.71194453172053	1.78403797911697e-31	Autophagy protein Apg5
cgd5_3430	182.14957932804	1.71163062816615	9.25703648180875e-45	DNAJ comain containing protein
cgd6_4180	627.945444780871	1.71158935671282	1.43151123426696e-101	Ubiquitin-conjugating enzyme E2
cgd5_1980	1069.78589380878	1.71082550876381	3.76710968901857e-124	Uncharacterized protein
cgd1_410	13.8144545357723	1.7094853340449	9.69349407488552e-06	Ubiquitin-conjugating enzyme E2
cgd4_3870	24.9715866145346	-1.70759866495293	1.52312297185054e-10	Uncharacterized protein
cgd6_5050	13.6333315810799	1.70733632543056	8.46762248714722e-06	Uncharacterized protein
cgd2_2600	1005.32207075613	-1.7072375392821	6.87029655282811e-117	Uncharacterized protein
cgd7_5000	7376.97793440878	-1.70668908134352	0	Vacuolar ATP synthase subunit A
cgd5_860	8.2783867028864	1.70587408509285	0.000170939708566721	Uncharacterized protein
cgd1_3170	2.94346693848305	-1.70586490204116	0.00603186128341705	PH domain-containing protein
cgd8_4280	1971.61792497479	-1.70162257118278	1.15511256117622e-82	KRR1 interacting protein 1
cgd5_3570	139.644304408894	-1.70151732109835	1.53447679924058e-31	Secreted GGC gene family protein
cgd2_4130	31.3871876997299	1.69898087312344	2.47839075684131e-12	Rho termination factor
cgd2_4380	464.637007953958	1.69877137812794	7.18548611396163e-81	Signal peptide containing protein/gene anchored to telomere
cgd7_3700	4.31838836322342	-1.69789592044293	0.00869034096409422	Uncharacterized protein
cgd4_4460	24.0201273690337	1.69593231547407	5.73894021762987e-09	Bifunctional dihydrofolate reductase/thymidylate synthase
cgd2_760	150.434433257928	1.69385969848275	7.0547705274604e-37	NSF attachment protein
cgd2_4090	3899.57452071091	-1.69384632236769	5.12463690245464e-126	50S ribosome-binding GTPase
cgd8_2690	581.912789606661	-1.69306745274736	4.14726425166936e-117	Uncharacterized protein with HIT-type Zinc finger
cgd8_3670	3.76719610359713	1.69262558323446	0.00685042114383108	Uncharacterized Secreted Protein
cgd3_2010	524.867913812668	-1.69234750668297	7.36596028147169e-98	Uncharacterized protein with EF-hand domain
cgd7_3750	29.7908817992488	1.69125859059801	6.3713907485165e-11	Oligomeric golgi complex protein 4
cgd6_3510	242.134827092479	1.69080329659535	3.98443170289137e-63	Uncharacterized protein
cgd3_290	1.39022687819999	-1.689922967803	0.0411861844506298	Uncharacterized protein
cgd2_2550	64.3139958977623	1.68951873305021	4.36428225270775e-19	Uncharacterized protein
cgd6_2590	1162.40297160992	1.68934567338794	2.31306809132776e-209	Histone acetyltransferase
cgd4_3460	459.04676750016	1.6891783110638	2.20043670928728e-80	Uncharacterized protein
cgd8_2710	43.1263902981806	1.68917598641395	1.19536311554223e-14	FAD/NAD(P)-binding domain containing protein
cgd5_4340	115.662148208416	1.68886776841145	2.01689114070166e-29	Uncharacterized protein
cgd1_2403	96.6895628015053	-1.6884510607808	4.08750395373338e-17	unspecified product
cgd5_2640	922.758606449575	1.68792039624765	1.44023476470076e-47	Zinc finger RanBP2-type domain containing protein
cgd3_2530	218.619983976268	1.6876703690404	2.45742941719019e-28	Proteasome subunit beta type
cgd4_1110	9.40597633494825	1.68730620946357	5.32862146245374e-05	AP2/ERF domain containing protein
cgd3_690	1616.43069449348	-1.68652767926129	1.9883854496109e-158	ABC transporter type 1
cgd4_32	100.573957106583	1.68566634175069	6.02952539997972e-27	Uncharacterized protein
cgd4_2650	547.140476813947	-1.68468863102713	7.02919139576138e-74	Nucleic acid-binding OB-fold-containing protein
cgd8_2160	2.16165531470927	1.68177709177115	0.0200296456621398	Poly(ADP-ribose) glycohydrolase
cgd3_440	84.4616326478544	1.68040415107486	5.16001841380981e-14	C-type lectin containing protein
cgd3_4100	10491.3839706973	-1.6800929386727	4.01692810869925e-181	Ribosomal protein S8e
cgd7_110	632.32314469084	1.68007997718305	3.00493205599175e-69	Sortilin
cgd7_3610	458.454179817837	-1.6795270583223	1.89949127889315e-102	CID/ENTH/VHS domain containing protein
cgd7_2670	3487.58492369459	-1.67920562918089	4.11506032633018e-99	Serine/threonine-protein phosphatase
cgd1_2430	423.529158712874	-1.67904452159188	1.45591059765522e-104	ARP3 actin related protein
cgd8_1620	14.1041220048464	1.67874022157054	1.73824812204766e-05	DNA polymerase delta2, inactive calcineurin like phosphatase subunit
cgd5_1850	3103.08267330685	-1.67752234661753	1.75023839475166e-210	GPI1/PIG-Q like N-acetylglucosaminyl-phosphatidylinositol transferase involved in GIP anchor biosynthesis
cgd8_1930	48.0965440855333	1.6766209972105	1.26122078725242e-15	CLASP-N/GCN1 domain containg protein
cgd4_3120	19.4523555275452	1.67634237120337	6.47355325959785e-07	Glycosyl transferase ALG6/ALG8
cgd4_950	6.39263647321147	-1.67524765259552	0.000604768320761836	WD40-repeat-containing protein
cgd6_5220	16.5727907620059	1.67488888705913	2.45859877199437e-06	Cysteine-rich protein with zinc finger
cgd1_2720	29.593516298815	1.67450081057923	2.16499896740117e-11	Uncharacterized protein
cgd8_2010	316.307295207397	1.67391050549074	7.32647571021479e-11	Span like RimI family protein amino acetyltransferase
cgd1_3100	697.61439180268	-1.67161344496832	8.43177858872494e-115	Uncharacterized protein with WD40-repeat
cgd6_3790	2665.55785672719	1.66877864638123	1.84322001708293e-156	Glyceraldehyde-3-phosphate dehydrogenase
cgd7_1310	3.02640017353241	1.66680657481392	0.00968593075324738	Glycosyltransferase 2-like protein
cgd3_650	1814.97690861676	-1.66666590351419	1.42409307735871e-63	Uncharacterized protein
cgd2_1290	15.5901144451502	1.66503063741271	3.55680640965355e-07	Uncharacterized protein
cgd6_4660	8718.00457948997	-1.66315089084183	7.09380508930408e-158	Uncharacterized Protein
cgd7_1000	135.870941263316	-1.6618746093488	2.87476060244369e-26	Eukariotic RRM plus AlkB domain containing protein
[truncated: 2,929 more rows]

## Sheet: Heat_shk_vs_control
Column1	Column2	Column3	Column4	Column5	Column6
[truncated: 3,996 more rows]

[truncated: 6 more sheets: GO_terms, GO_plus_geneNames, GO_list_full, Primers_designed, Top-20-upregualted, Top20-downregulated]
